# Supplementary material for: Genomic analysis of Leishmania turanica strains from different regions of Central Asia
Source: PLoS Negl Trop Dis. 2023 Mar 6;17(3):e0011145. doi: 10.1371/journal.pntd.0011145 (PMC10019736; doi:10.1371/journal.pntd.0011145)
Supplement: S1 Table — (XLSX) [file pntd.0011145.s001.xlsx]

## Sheet: TM, genes with SNP
LTULEM423_010005000
LTULEM423_010006400
LTULEM423_010006700
LTULEM423_010007100
LTULEM423_010007500
LTULEM423_010007600
LTULEM423_010007700
LTULEM423_010008600
LTULEM423_010008700
LTULEM423_010008800
LTULEM423_010008900
LTULEM423_010009000
LTULEM423_010009100
LTULEM423_010009200
LTULEM423_010009300
LTULEM423_010009500
LTULEM423_010009700
LTULEM423_010009800
LTULEM423_010010000
LTULEM423_010010100
LTULEM423_010010200
LTULEM423_010010300
LTULEM423_010010400
LTULEM423_010010600
LTULEM423_010010700
LTULEM423_010010900
LTULEM423_010011100
LTULEM423_010011300
LTULEM423_010011500
LTULEM423_010011700
LTULEM423_010011900
LTULEM423_010012100
LTULEM423_010012300
LTULEM423_010012400
LTULEM423_010012500
LTULEM423_010012900
LTULEM423_010013200
LTULEM423_010013300
LTULEM423_010013800
LTULEM423_010014100
LTULEM423_020005500
LTULEM423_020005600
LTULEM423_020005700
LTULEM423_020005900
LTULEM423_020006000
LTULEM423_020006200
LTULEM423_020006500
LTULEM423_020006600
LTULEM423_020006700
LTULEM423_020007100
LTULEM423_020007200
LTULEM423_020007300
LTULEM423_020007400
LTULEM423_020007500
LTULEM423_020007700
LTULEM423_020008100
LTULEM423_020008700
LTULEM423_020009000
LTULEM423_020009200
LTULEM423_020009300
LTULEM423_020009400
LTULEM423_020010000
LTULEM423_020010200
LTULEM423_020010300
LTULEM423_020010600
LTULEM423_030005000
LTULEM423_030005500
LTULEM423_030006000
LTULEM423_030006100
LTULEM423_030006200
LTULEM423_030006600
LTULEM423_030006700
LTULEM423_030007500
LTULEM423_030008400
LTULEM423_030008600
LTULEM423_030009200
LTULEM423_030009300
LTULEM423_030009800
LTULEM423_030009900
LTULEM423_030010000
LTULEM423_030010400
LTULEM423_030012400
LTULEM423_030012700
LTULEM423_030013300
LTULEM423_030013500
LTULEM423_030015000
LTULEM423_040005000
LTULEM423_040005800
LTULEM423_040005900
LTULEM423_040006000
LTULEM423_040006100
LTULEM423_040006200
LTULEM423_040006600
LTULEM423_040006700
LTULEM423_040006900
LTULEM423_040007200
LTULEM423_040007400
LTULEM423_040007500
LTULEM423_040007700
LTULEM423_040008000
LTULEM423_040008500
LTULEM423_040008600
LTULEM423_040008800
LTULEM423_040008900
LTULEM423_040009000
LTULEM423_040009200
LTULEM423_040009300
LTULEM423_040009400
LTULEM423_040009600
LTULEM423_040009800
LTULEM423_040009900
LTULEM423_040010400
LTULEM423_040010500
LTULEM423_040010800
LTULEM423_040010900
LTULEM423_040011000
LTULEM423_040012100
LTULEM423_040012200
LTULEM423_040012400
LTULEM423_040013000
LTULEM423_040013100
LTULEM423_040013300
LTULEM423_040013400
LTULEM423_040013600
LTULEM423_040013800
LTULEM423_040013900
LTULEM423_040014000
LTULEM423_040014100
LTULEM423_040014800
LTULEM423_040014900
LTULEM423_040015000
LTULEM423_040015100
LTULEM423_040015200
LTULEM423_040015900
LTULEM423_040016000
LTULEM423_040016200
LTULEM423_040016300
LTULEM423_040017100
LTULEM423_040017200
LTULEM423_040017600
LTULEM423_040017700
LTULEM423_050005400
LTULEM423_050005500
LTULEM423_050006500
LTULEM423_050007300
LTULEM423_050007600
LTULEM423_050007900
LTULEM423_050008400
LTULEM423_050008500
LTULEM423_050008600
LTULEM423_050008700
LTULEM423_050008800
LTULEM423_050008900
LTULEM423_050009100
LTULEM423_050009200
LTULEM423_050009600
LTULEM423_050009800
LTULEM423_050009900
LTULEM423_050010100
LTULEM423_050010200
LTULEM423_050010700
LTULEM423_050010800
LTULEM423_050011000
LTULEM423_050011100
LTULEM423_050011600
LTULEM423_050011800
LTULEM423_050012000
LTULEM423_050012100
LTULEM423_050012200
LTULEM423_050012300
LTULEM423_050012600
LTULEM423_050013300
LTULEM423_050013700
LTULEM423_050014100
LTULEM423_050015100
LTULEM423_050015500
LTULEM423_050015600
LTULEM423_050015700
LTULEM423_050016500
LTULEM423_050016700
LTULEM423_050016800
LTULEM423_050016900
LTULEM423_050017000
LTULEM423_050017100
LTULEM423_050017200
LTULEM423_050017300
LTULEM423_060005000
LTULEM423_060005800
LTULEM423_060006000
LTULEM423_060006600
LTULEM423_060006700
LTULEM423_060007300
LTULEM423_060007700
LTULEM423_060007800
LTULEM423_060008300
LTULEM423_060008400
LTULEM423_060008500
LTULEM423_060008600
LTULEM423_060009600
LTULEM423_060009700
LTULEM423_060009800
LTULEM423_060009900
LTULEM423_060010000
LTULEM423_060010300
LTULEM423_060010500
LTULEM423_060010600
LTULEM423_060010700
LTULEM423_060010900
LTULEM423_060011200
LTULEM423_060011300
LTULEM423_060011400
LTULEM423_060011500
LTULEM423_060011700
LTULEM423_060011800
LTULEM423_060012000
LTULEM423_060012300
LTULEM423_060012400
LTULEM423_060013400
LTULEM423_060013500
LTULEM423_060013800
LTULEM423_060014100
LTULEM423_060014300
LTULEM423_060014600
LTULEM423_060014700
LTULEM423_060014800
LTULEM423_060015700
LTULEM423_060016000
LTULEM423_060017300
LTULEM423_060017500
LTULEM423_060017800
LTULEM423_060019100
LTULEM423_060019500
LTULEM423_070005300
LTULEM423_070008200
LTULEM423_070009900
LTULEM423_070010100
LTULEM423_070012900
LTULEM423_070015100
LTULEM423_070016600
LTULEM423_070017000
LTULEM423_070017200
LTULEM423_080005000
LTULEM423_080005100
LTULEM423_080005200
LTULEM423_080005600
LTULEM423_080005700
LTULEM423_080005900
LTULEM423_080006100
LTULEM423_080006500
LTULEM423_080006800
LTULEM423_080007000
LTULEM423_080007100
LTULEM423_080007300
LTULEM423_080007500
LTULEM423_080007700
LTULEM423_080008000
LTULEM423_080008100
LTULEM423_080008300
LTULEM423_080008500
LTULEM423_080008600
LTULEM423_080008700
LTULEM423_080009200
LTULEM423_080009300
LTULEM423_080009400
LTULEM423_080009500
LTULEM423_080009600
LTULEM423_080009700
LTULEM423_080009800
LTULEM423_080010000
LTULEM423_080010300
LTULEM423_080010500
LTULEM423_080010600
LTULEM423_080010700
LTULEM423_080011400
LTULEM423_080011500
LTULEM423_080011600
LTULEM423_080011700
LTULEM423_080011800
LTULEM423_080012500
LTULEM423_080012800
LTULEM423_080012900
LTULEM423_080013300
LTULEM423_080013700
LTULEM423_080013800
LTULEM423_080013900
LTULEM423_080014000
LTULEM423_080014100
LTULEM423_080014800
LTULEM423_080014900
LTULEM423_080015000
LTULEM423_080015100
LTULEM423_080015200
LTULEM423_080015400
LTULEM423_080015500
LTULEM423_090005300
LTULEM423_090005600
LTULEM423_090005900
LTULEM423_090006100
LTULEM423_090006200
LTULEM423_090006300
LTULEM423_090006500
LTULEM423_090006900
LTULEM423_090007100
LTULEM423_090007400
LTULEM423_090007600
LTULEM423_090007700
LTULEM423_090007800
LTULEM423_090007900
LTULEM423_090008400
LTULEM423_090008500
LTULEM423_090008700
LTULEM423_090008800
LTULEM423_090009200
LTULEM423_090009400
LTULEM423_090009500
LTULEM423_090009600
LTULEM423_090009700
LTULEM423_090010100
LTULEM423_090010300
LTULEM423_090010500
LTULEM423_090010700
LTULEM423_090011200
LTULEM423_090011300
LTULEM423_090011400
LTULEM423_090011600
LTULEM423_090011700
LTULEM423_090012200
LTULEM423_090012400
LTULEM423_090012500
LTULEM423_090012700
LTULEM423_090012800
LTULEM423_090013000
LTULEM423_090013100
LTULEM423_090013500
LTULEM423_090013600
LTULEM423_090014000
LTULEM423_090014600
LTULEM423_090015800
LTULEM423_090016500
LTULEM423_090016700
LTULEM423_090017000
LTULEM423_090017300
LTULEM423_090017900
LTULEM423_090018000
LTULEM423_090018100
LTULEM423_090018500
LTULEM423_090018800
LTULEM423_090019300
LTULEM423_090019400
LTULEM423_090019500
LTULEM423_090021500
LTULEM423_090022100
LTULEM423_100005400
LTULEM423_100006600
LTULEM423_100006800
LTULEM423_100007100
LTULEM423_100007300
LTULEM423_100007600
LTULEM423_100008500
LTULEM423_100008800
LTULEM423_100009000
LTULEM423_100009300
LTULEM423_100009500
LTULEM423_100010400
LTULEM423_100011000
LTULEM423_100011200
LTULEM423_100012400
LTULEM423_100012800
LTULEM423_100013000
LTULEM423_100013200
LTULEM423_100013300
LTULEM423_100013400
LTULEM423_100013600
LTULEM423_100013700
LTULEM423_100013900
LTULEM423_100014100
LTULEM423_100014200
LTULEM423_100014600
LTULEM423_100014800
LTULEM423_100015000
LTULEM423_100015100
LTULEM423_100015400
LTULEM423_100015500
LTULEM423_100015900
LTULEM423_100016100
LTULEM423_100016200
LTULEM423_100016400
LTULEM423_100016600
LTULEM423_100017000
LTULEM423_100017100
LTULEM423_100017200
LTULEM423_100017400
LTULEM423_100017600
LTULEM423_100017900
LTULEM423_100018000
LTULEM423_110005000
LTULEM423_110005100
LTULEM423_110005300
LTULEM423_110005400
LTULEM423_110005500
LTULEM423_110005800
LTULEM423_110005900
LTULEM423_110006000
LTULEM423_110006600
LTULEM423_110006700
LTULEM423_110007100
LTULEM423_110007600
LTULEM423_110007800
LTULEM423_110008000
LTULEM423_110008300
LTULEM423_110008800
LTULEM423_110009000
LTULEM423_110009100
LTULEM423_110009700
LTULEM423_110009800
LTULEM423_110010100
LTULEM423_110011100
LTULEM423_110011900
LTULEM423_110012700
LTULEM423_110014500
LTULEM423_110014900
LTULEM423_110015500
LTULEM423_110015600
LTULEM423_110016100
LTULEM423_110016400
LTULEM423_110016500
LTULEM423_110016700
LTULEM423_110016800
LTULEM423_110016900
LTULEM423_110017100
LTULEM423_110017200
LTULEM423_110017300
LTULEM423_110017600
LTULEM423_110017800
LTULEM423_110018000
LTULEM423_110018100
LTULEM423_110019100
LTULEM423_110019200
LTULEM423_110019300
LTULEM423_110019500
LTULEM423_110019600
LTULEM423_110020100
LTULEM423_120005200
LTULEM423_120005300
LTULEM423_120005700
LTULEM423_120005900
LTULEM423_120006000
LTULEM423_120006500
LTULEM423_120006600
LTULEM423_120006800
LTULEM423_120006900
LTULEM423_120007000
LTULEM423_120007100
LTULEM423_120007200
LTULEM423_120007400
LTULEM423_120007500
LTULEM423_120007700
LTULEM423_120008100
LTULEM423_120008200
LTULEM423_120008400
LTULEM423_120008500
LTULEM423_120008700
LTULEM423_120008800
LTULEM423_120008900
LTULEM423_120009300
LTULEM423_120009500
LTULEM423_120009800
LTULEM423_120009900
LTULEM423_120010000
LTULEM423_120010100
LTULEM423_120010400
LTULEM423_120010500
LTULEM423_120010600
LTULEM423_120010800
LTULEM423_120011400
LTULEM423_120011500
LTULEM423_120011600
LTULEM423_120011700
LTULEM423_120011900
LTULEM423_120012000
LTULEM423_120012200
LTULEM423_120012300
LTULEM423_120012400
LTULEM423_120012700
LTULEM423_120013200
LTULEM423_120013900
LTULEM423_120014000
LTULEM423_120014100
LTULEM423_120014400
LTULEM423_120014700
LTULEM423_120014800
LTULEM423_120014900
LTULEM423_120015100
LTULEM423_120015200
LTULEM423_120015300
LTULEM423_120015500
LTULEM423_120015600
LTULEM423_120015700
LTULEM423_130005000
LTULEM423_130005100
LTULEM423_130005200
LTULEM423_130005500
LTULEM423_130005600
LTULEM423_130005900
LTULEM423_130006300
LTULEM423_130006400
LTULEM423_130006500
LTULEM423_130007000
LTULEM423_130007100
LTULEM423_130007900
LTULEM423_130008000
LTULEM423_130008100
LTULEM423_130008200
LTULEM423_130008400
LTULEM423_130008700
LTULEM423_130008900
LTULEM423_130009000
LTULEM423_130009200
LTULEM423_130009400
LTULEM423_130009700
LTULEM423_130010000
LTULEM423_130010100
LTULEM423_130010700
LTULEM423_130010800
LTULEM423_130011100
LTULEM423_130011200
LTULEM423_130011400
LTULEM423_130011500
LTULEM423_130011700
LTULEM423_130012000
LTULEM423_130012100
LTULEM423_130012200
LTULEM423_130012300
LTULEM423_130012400
LTULEM423_130012700
LTULEM423_130012800
LTULEM423_130012900
LTULEM423_130013000
LTULEM423_130013200
LTULEM423_130013600
LTULEM423_130013700
LTULEM423_130013900
LTULEM423_130014100
LTULEM423_130014200
LTULEM423_130014300
LTULEM423_130014700
LTULEM423_130014800
LTULEM423_130014900
LTULEM423_130015100
LTULEM423_130015200
LTULEM423_130015800
LTULEM423_130015900
LTULEM423_130016000
LTULEM423_130016200
LTULEM423_130016300
LTULEM423_130016900
LTULEM423_130017100
LTULEM423_130017200
LTULEM423_130017300
LTULEM423_130017400
LTULEM423_130017800
LTULEM423_130017900
LTULEM423_130018500
LTULEM423_130018600
LTULEM423_130018700
LTULEM423_130018900
LTULEM423_130019000
LTULEM423_130019300
LTULEM423_130019500
LTULEM423_130019600
LTULEM423_130019800
LTULEM423_130019900
LTULEM423_130020200
LTULEM423_130020600
LTULEM423_130020700
LTULEM423_130020800
LTULEM423_130021000
LTULEM423_130021200
LTULEM423_130021300
LTULEM423_130021700
LTULEM423_140005600
LTULEM423_140008100
LTULEM423_140008800
LTULEM423_140009200
LTULEM423_140009600
LTULEM423_140010800
LTULEM423_140011200
LTULEM423_140011400
LTULEM423_140011800
LTULEM423_140012000
LTULEM423_140012100
LTULEM423_140012200
LTULEM423_140012300
LTULEM423_140012400
LTULEM423_140013000
LTULEM423_140013200
LTULEM423_140013300
LTULEM423_140013400
LTULEM423_140013500
LTULEM423_140013800
LTULEM423_140014000
LTULEM423_140014200
LTULEM423_140014300
LTULEM423_140014400
LTULEM423_140014500
LTULEM423_140015500
LTULEM423_140015700
LTULEM423_140016800
LTULEM423_140017500
LTULEM423_140017600
LTULEM423_140017800
LTULEM423_140018700
LTULEM423_140018900
LTULEM423_140019500
LTULEM423_140020100
LTULEM423_140020200
LTULEM423_140020300
LTULEM423_140020400
LTULEM423_140020800
LTULEM423_150005100
LTULEM423_150005200
LTULEM423_150005400
LTULEM423_150005500
LTULEM423_150005600
LTULEM423_150005900
LTULEM423_150006000
LTULEM423_150006100
LTULEM423_150006300
LTULEM423_150006600
LTULEM423_150006700
LTULEM423_150006800
LTULEM423_150006900
LTULEM423_150007000
LTULEM423_150007100
LTULEM423_150007500
LTULEM423_150008000
LTULEM423_150008100
LTULEM423_150008900
LTULEM423_150009000
LTULEM423_150009100
LTULEM423_150009200
LTULEM423_150009300
LTULEM423_150009900
LTULEM423_150010000
LTULEM423_150010100
LTULEM423_150010200
LTULEM423_150010400
LTULEM423_150010500
LTULEM423_150010600
LTULEM423_150010800
LTULEM423_150010900
LTULEM423_150011200
LTULEM423_150011400
LTULEM423_150011500
LTULEM423_150011600
LTULEM423_150011700
LTULEM423_150011900
LTULEM423_150012200
LTULEM423_150012300
LTULEM423_150013100
LTULEM423_150013900
LTULEM423_150014200
LTULEM423_150015000
LTULEM423_150015300
LTULEM423_150016300
LTULEM423_150016600
LTULEM423_150016700
LTULEM423_150016800
LTULEM423_150016900
LTULEM423_150017200
LTULEM423_150017600
LTULEM423_150017700
LTULEM423_150017800
LTULEM423_150018200
LTULEM423_150018300
LTULEM423_150018600
LTULEM423_150018700
LTULEM423_150018900
LTULEM423_150019300
LTULEM423_150019500
LTULEM423_150019600
LTULEM423_150019900
LTULEM423_150020200
LTULEM423_150020300
LTULEM423_150020500
LTULEM423_150021100
LTULEM423_160005600
LTULEM423_160005800
LTULEM423_160006000
LTULEM423_160006100
LTULEM423_160006200
LTULEM423_160006300
LTULEM423_160006600
LTULEM423_160006800
LTULEM423_160007800
LTULEM423_160007900
LTULEM423_160008200
LTULEM423_160008300
LTULEM423_160008500
LTULEM423_160008900
LTULEM423_160009000
LTULEM423_160010200
LTULEM423_160010600
LTULEM423_160010800
LTULEM423_160011000
LTULEM423_160011100
LTULEM423_160011200
LTULEM423_160011300
LTULEM423_160011600
LTULEM423_160011700
LTULEM423_160012000
LTULEM423_160012100
LTULEM423_160012200
LTULEM423_160012500
LTULEM423_160012900
LTULEM423_160013000
LTULEM423_160013100
LTULEM423_160013500
LTULEM423_160013900
LTULEM423_160014000
LTULEM423_160014100
LTULEM423_160014700
LTULEM423_160014900
LTULEM423_160015000
LTULEM423_160015400
LTULEM423_160015800
LTULEM423_160016200
LTULEM423_160017000
LTULEM423_160017500
LTULEM423_160018800
LTULEM423_160019200
LTULEM423_160020100
LTULEM423_160022900
LTULEM423_170005000
LTULEM423_170005100
LTULEM423_170005300
LTULEM423_170005700
LTULEM423_170005900
LTULEM423_170006100
LTULEM423_170006400
LTULEM423_170006600
LTULEM423_170006700
LTULEM423_170006800
LTULEM423_170006900
LTULEM423_170007000
LTULEM423_170007100
LTULEM423_170007300
LTULEM423_170007400
LTULEM423_170007500
LTULEM423_170007600
LTULEM423_170007800
LTULEM423_170008000
LTULEM423_170008600
LTULEM423_170008700
LTULEM423_170008800
LTULEM423_170008900
LTULEM423_170009000
LTULEM423_170009100
LTULEM423_170009200
LTULEM423_170009300
LTULEM423_170009400
LTULEM423_170009500
LTULEM423_170009600
LTULEM423_170009700
LTULEM423_170010100
LTULEM423_170010400
LTULEM423_170010600
LTULEM423_170011300
LTULEM423_170011400
LTULEM423_170011500
LTULEM423_170012100
LTULEM423_170012300
LTULEM423_170012400
LTULEM423_170012500
LTULEM423_170013000
LTULEM423_170013100
LTULEM423_170013400
LTULEM423_170013600
LTULEM423_170013700
LTULEM423_170014200
LTULEM423_170014600
LTULEM423_170014700
LTULEM423_170014800
LTULEM423_170015000
LTULEM423_170015100
LTULEM423_170015400
LTULEM423_170015600
LTULEM423_170016100
LTULEM423_170016200
LTULEM423_170016400
LTULEM423_170016500
LTULEM423_170016600
LTULEM423_170017000
LTULEM423_170017100
LTULEM423_170017300
LTULEM423_170017400
LTULEM423_170017500
LTULEM423_170017600
LTULEM423_170018200
LTULEM423_170018300
LTULEM423_170018400
LTULEM423_170018600
LTULEM423_170018700
LTULEM423_170018800
LTULEM423_170018900
LTULEM423_170019100
LTULEM423_170019300
LTULEM423_170020300
LTULEM423_170020400
LTULEM423_170020500
LTULEM423_170020600
LTULEM423_180005000
LTULEM423_180005300
LTULEM423_180005400
LTULEM423_180005500
LTULEM423_180005600
LTULEM423_180005700
LTULEM423_180005800
LTULEM423_180005900
LTULEM423_180006000
LTULEM423_180006100
LTULEM423_180006300
LTULEM423_180006400
LTULEM423_180006800
LTULEM423_180006900
LTULEM423_180008000
LTULEM423_180008100
LTULEM423_180008700
LTULEM423_180009000
LTULEM423_180009100
LTULEM423_180009600
LTULEM423_180009800
LTULEM423_180009900
LTULEM423_180010000
LTULEM423_180010300
LTULEM423_180010400
LTULEM423_180010700
LTULEM423_180010800
LTULEM423_180010900
LTULEM423_180011400
LTULEM423_180011700
LTULEM423_180011900
LTULEM423_180012100
LTULEM423_180012400
LTULEM423_180012500
LTULEM423_180013000
LTULEM423_180013100
LTULEM423_180013200
LTULEM423_180013400
LTULEM423_180013500
LTULEM423_180013600
LTULEM423_180013700
LTULEM423_180013800
LTULEM423_180014000
LTULEM423_180014200
LTULEM423_180014300
LTULEM423_180014400
LTULEM423_180014500
LTULEM423_180014600
LTULEM423_180014700
LTULEM423_180015000
LTULEM423_180015100
LTULEM423_180015400
LTULEM423_180015600
LTULEM423_180016200
LTULEM423_180016300
LTULEM423_180016700
LTULEM423_180016800
LTULEM423_180017700
LTULEM423_180017900
LTULEM423_180018000
LTULEM423_180018100
LTULEM423_180018300
LTULEM423_180018800
LTULEM423_190005000
LTULEM423_190005600
LTULEM423_190005800
LTULEM423_190006100
LTULEM423_190006300
LTULEM423_190006400
LTULEM423_190007300
LTULEM423_190007500
LTULEM423_190007900
LTULEM423_190008200
LTULEM423_190008900
LTULEM423_190009000
LTULEM423_190009200
LTULEM423_190009600
LTULEM423_190009800
LTULEM423_190010000
LTULEM423_190010200
LTULEM423_190010500
LTULEM423_190010600
LTULEM423_190011200
LTULEM423_190011400
LTULEM423_190011500
LTULEM423_190011700
LTULEM423_190012200
LTULEM423_190012300
LTULEM423_190012500
LTULEM423_190012700
LTULEM423_190013000
LTULEM423_190013200
LTULEM423_190013300
LTULEM423_190013400
LTULEM423_190014300
LTULEM423_190014500
LTULEM423_190014600
LTULEM423_190014700
LTULEM423_190014800
LTULEM423_190015000
LTULEM423_190015100
LTULEM423_190015300
LTULEM423_190015500
LTULEM423_190016900
LTULEM423_190017000
LTULEM423_190017200
LTULEM423_190017300
LTULEM423_190017400
LTULEM423_190017500
LTULEM423_190017800
LTULEM423_190017900
LTULEM423_190018300
LTULEM423_190018400
LTULEM423_190018600
LTULEM423_190018700
LTULEM423_190018900
LTULEM423_190019100
LTULEM423_190019200
LTULEM423_190019400
LTULEM423_190019700
LTULEM423_190019900
LTULEM423_190020000
LTULEM423_190020400
LTULEM423_190020500
LTULEM423_190020700
LTULEM423_200005000
LTULEM423_200006800
LTULEM423_200007400
LTULEM423_200007900
LTULEM423_200008000
LTULEM423_200008300
LTULEM423_200008500
LTULEM423_200012000
LTULEM423_200012600
LTULEM423_200012700
LTULEM423_200013100
LTULEM423_200013400
LTULEM423_200013500
LTULEM423_200014000
LTULEM423_200014600
LTULEM423_200015700
LTULEM423_200016400
LTULEM423_200016500
LTULEM423_200016800
LTULEM423_200017000
LTULEM423_200017400
LTULEM423_200020600
LTULEM423_200020700
LTULEM423_200022400
LTULEM423_200023400
LTULEM423_200023500
LTULEM423_200023700
LTULEM423_210005600
LTULEM423_210005700
LTULEM423_210005800
LTULEM423_210006200
LTULEM423_210006300
LTULEM423_210006400
LTULEM423_210007000
LTULEM423_210007100
LTULEM423_210007300
LTULEM423_210007400
LTULEM423_210008000
LTULEM423_210008200
LTULEM423_210008400
LTULEM423_210009000
LTULEM423_210009600
LTULEM423_210010100
LTULEM423_210011600
LTULEM423_210013400
LTULEM423_210014200
LTULEM423_210014300
LTULEM423_210014500
LTULEM423_210014600
LTULEM423_210014800
LTULEM423_210015100
LTULEM423_210015200
LTULEM423_210015300
LTULEM423_210015400
LTULEM423_210015500
LTULEM423_210015600
LTULEM423_210015800
LTULEM423_210016100
LTULEM423_210016200
LTULEM423_210017800
LTULEM423_210019200
LTULEM423_210019500
LTULEM423_210019700
LTULEM423_210019800
LTULEM423_210019900
LTULEM423_210021400
LTULEM423_210021500
LTULEM423_210021600
LTULEM423_210021700
LTULEM423_210021800
LTULEM423_210022200
LTULEM423_210022400
LTULEM423_210022500
LTULEM423_210022600
LTULEM423_210022800
LTULEM423_210022900
LTULEM423_210023000
LTULEM423_210023100
LTULEM423_210023200
LTULEM423_210023400
LTULEM423_210023500
LTULEM423_210023700
LTULEM423_210023800
LTULEM423_210024100
LTULEM423_210024200
LTULEM423_210024800
LTULEM423_210025400
LTULEM423_210025600
LTULEM423_210025700
LTULEM423_210026400
LTULEM423_210026500
LTULEM423_210026700
LTULEM423_210027200
LTULEM423_210027500
LTULEM423_210027600
LTULEM423_210028100
LTULEM423_220005500
LTULEM423_220005600
LTULEM423_220005900
LTULEM423_220006900
LTULEM423_220007100
LTULEM423_220007200
LTULEM423_220007300
LTULEM423_220007400
LTULEM423_220007500
LTULEM423_220008500
LTULEM423_220008600
LTULEM423_220008800
LTULEM423_220009000
LTULEM423_220009100
LTULEM423_220009200
LTULEM423_220009300
LTULEM423_220009500
LTULEM423_220009800
LTULEM423_220010200
LTULEM423_220010300
LTULEM423_220010400
LTULEM423_220010500
LTULEM423_220010600
LTULEM423_220010800
LTULEM423_220011000
LTULEM423_220011100
LTULEM423_220011200
LTULEM423_220011300
LTULEM423_220011400
LTULEM423_220011600
LTULEM423_220012400
LTULEM423_220012600
LTULEM423_220012800
LTULEM423_220013100
LTULEM423_220013200
LTULEM423_220013600
LTULEM423_220013800
LTULEM423_220013900
LTULEM423_220014100
LTULEM423_220014500
LTULEM423_220014600
LTULEM423_220014700
LTULEM423_220014900
LTULEM423_220015100
LTULEM423_220015300
LTULEM423_220015400
LTULEM423_220015800
LTULEM423_220016000
LTULEM423_220016200
LTULEM423_220016300
LTULEM423_220016500
LTULEM423_220017100
LTULEM423_220017200
LTULEM423_220019000
LTULEM423_220019100
LTULEM423_220019700
LTULEM423_220020100
LTULEM423_220020300
LTULEM423_220020600
LTULEM423_230005500
LTULEM423_230006100
LTULEM423_230008400
LTULEM423_230013500
LTULEM423_230016800
LTULEM423_230017800
LTULEM423_230018300
LTULEM423_230018600
LTULEM423_230023200
LTULEM423_230023700
LTULEM423_230024300
LTULEM423_230026500
LTULEM423_230026700
LTULEM423_240005900
LTULEM423_240006400
LTULEM423_240006600
LTULEM423_240006700
LTULEM423_240006800
LTULEM423_240007000
LTULEM423_240007200
LTULEM423_240007400
LTULEM423_240007800
LTULEM423_240008200
LTULEM423_240008300
LTULEM423_240008700
LTULEM423_240008800
LTULEM423_240008900
LTULEM423_240009100
LTULEM423_240009200
LTULEM423_240009400
LTULEM423_240009800
LTULEM423_240009900
LTULEM423_240010000
LTULEM423_240010300
LTULEM423_240010400
LTULEM423_240010500
LTULEM423_240010600
LTULEM423_240010700
LTULEM423_240010800
LTULEM423_240011300
LTULEM423_240011800
LTULEM423_240011900
LTULEM423_240012000
LTULEM423_240012100
LTULEM423_240012600
LTULEM423_240012700
LTULEM423_240012800
LTULEM423_240012900
LTULEM423_240013200
LTULEM423_240013300
LTULEM423_240013400
LTULEM423_240013500
LTULEM423_240013600
LTULEM423_240013700
LTULEM423_240014300
LTULEM423_240014400
LTULEM423_240014500
LTULEM423_240014600
LTULEM423_240015200
LTULEM423_240015900
LTULEM423_240016100
LTULEM423_240016500
LTULEM423_240018200
LTULEM423_240019400
LTULEM423_240020000
LTULEM423_240020100
LTULEM423_240020200
LTULEM423_240020700
LTULEM423_240021000
LTULEM423_240021500
LTULEM423_240021700
LTULEM423_240021800
LTULEM423_240021900
LTULEM423_240022300
LTULEM423_240022400
LTULEM423_240022500
LTULEM423_240023500
LTULEM423_240024400
LTULEM423_240024600
LTULEM423_240025000
LTULEM423_240025300
LTULEM423_240025800
LTULEM423_240026000
LTULEM423_240026300
LTULEM423_240026400
LTULEM423_240026500
LTULEM423_240026600
LTULEM423_240026800
LTULEM423_240027000
LTULEM423_240027100
LTULEM423_240027200
LTULEM423_240027300
LTULEM423_240028200
LTULEM423_240028500
LTULEM423_240028600
LTULEM423_240028900
LTULEM423_250005300
LTULEM423_250005400
LTULEM423_250005500
LTULEM423_250005600
LTULEM423_250005800
LTULEM423_250005900
LTULEM423_250006600
LTULEM423_250006700
LTULEM423_250006800
LTULEM423_250007000
LTULEM423_250007100
LTULEM423_250007300
LTULEM423_250007600
LTULEM423_250007800
LTULEM423_250007900
LTULEM423_250008100
LTULEM423_250008200
LTULEM423_250008600
LTULEM423_250008800
LTULEM423_250009000
LTULEM423_250009400
LTULEM423_250009500
LTULEM423_250009800
LTULEM423_250010000
LTULEM423_250010300
LTULEM423_250010400
LTULEM423_250010800
LTULEM423_250010900
LTULEM423_250011300
LTULEM423_250011700
LTULEM423_250011800
LTULEM423_250011900
LTULEM423_250012100
LTULEM423_250012200
LTULEM423_250012400
LTULEM423_250012500
LTULEM423_250012600
LTULEM423_250012700
LTULEM423_250013500
LTULEM423_250014000
LTULEM423_250014100
LTULEM423_250014500
LTULEM423_250014800
LTULEM423_250015300
LTULEM423_250015500
LTULEM423_250015600
LTULEM423_250015700
LTULEM423_250015800
LTULEM423_250015900
LTULEM423_250016100
LTULEM423_250016500
LTULEM423_250016700
LTULEM423_250017400
LTULEM423_250017700
LTULEM423_250017800
LTULEM423_250018500
LTULEM423_250018600
LTULEM423_250018800
LTULEM423_250018900
LTULEM423_250019000
LTULEM423_250019200
LTULEM423_250019400
LTULEM423_250019500
LTULEM423_250019800
LTULEM423_250020000
LTULEM423_250020100
LTULEM423_250020500
LTULEM423_250020900
LTULEM423_250021400
LTULEM423_250021900
LTULEM423_250022100
LTULEM423_250022200
LTULEM423_250022300
LTULEM423_250022600
LTULEM423_250022800
LTULEM423_250022900
LTULEM423_250023100
LTULEM423_250023800
LTULEM423_250024000
LTULEM423_250024500
LTULEM423_250025500
LTULEM423_250026000
LTULEM423_250026200
LTULEM423_250026700
LTULEM423_250026800
LTULEM423_250027100
LTULEM423_250027300
LTULEM423_250027400
LTULEM423_250027900
LTULEM423_250028000
LTULEM423_250028100
LTULEM423_250028500
LTULEM423_250029200
LTULEM423_250029300
LTULEM423_250029400
LTULEM423_250029700
LTULEM423_250029900
LTULEM423_250030700
LTULEM423_250030800
LTULEM423_250031300
LTULEM423_250031800
LTULEM423_250032000
LTULEM423_250032200
LTULEM423_260005700
LTULEM423_260007000
LTULEM423_260007200
LTULEM423_260008000
LTULEM423_260008100
LTULEM423_260008600
LTULEM423_260008900
LTULEM423_260009000
LTULEM423_260010800
LTULEM423_260011500
LTULEM423_260012100
LTULEM423_260012300
LTULEM423_260013300
LTULEM423_260013500
LTULEM423_260015200
LTULEM423_260015300
LTULEM423_260015500
LTULEM423_260015700
LTULEM423_260015800
LTULEM423_260015900
LTULEM423_260016100
LTULEM423_260016200
LTULEM423_260016300
LTULEM423_260016400
LTULEM423_260016900
LTULEM423_260017000
LTULEM423_260017300
LTULEM423_260017800
LTULEM423_260018000
LTULEM423_260018300
LTULEM423_260018400
LTULEM423_260019500
LTULEM423_260019800
LTULEM423_260019900
LTULEM423_260020000
LTULEM423_260020300
LTULEM423_260020400
LTULEM423_260021600
LTULEM423_260021900
LTULEM423_260022500
LTULEM423_260022600
LTULEM423_260022700
LTULEM423_260022800
LTULEM423_260023300
LTULEM423_260024200
LTULEM423_260024300
LTULEM423_260024800
LTULEM423_260024900
LTULEM423_260025000
LTULEM423_260025100
LTULEM423_260025300
LTULEM423_260025400
LTULEM423_260026000
LTULEM423_260026700
LTULEM423_260028500
LTULEM423_260028900
LTULEM423_260029000
LTULEM423_260029200
LTULEM423_260029400
LTULEM423_260029500
LTULEM423_260029600
LTULEM423_260029800
LTULEM423_260029900
LTULEM423_260030100
LTULEM423_260030200
LTULEM423_260030300
LTULEM423_260030500
LTULEM423_260030600
LTULEM423_260031000
LTULEM423_260031100
LTULEM423_260031200
LTULEM423_260031400
LTULEM423_260031700
LTULEM423_260031800
LTULEM423_260032000
LTULEM423_260032200
LTULEM423_260033100
LTULEM423_270007900
LTULEM423_270008100
LTULEM423_270008200
LTULEM423_270008400
LTULEM423_270008600
LTULEM423_270008700
LTULEM423_270008800
LTULEM423_270008900
LTULEM423_270009000
LTULEM423_270009200
LTULEM423_270009300
LTULEM423_270009700
LTULEM423_270009800
LTULEM423_270009900
LTULEM423_270010100
LTULEM423_270010200
LTULEM423_270010300
LTULEM423_270010400
LTULEM423_270010800
LTULEM423_270010900
LTULEM423_270011000
LTULEM423_270011100
LTULEM423_270011200
LTULEM423_270011900
LTULEM423_270012100
LTULEM423_270012200
LTULEM423_270012300
LTULEM423_270012800
LTULEM423_270013000
LTULEM423_270013500
LTULEM423_270013600
LTULEM423_270014000
LTULEM423_270014600
LTULEM423_270014700
LTULEM423_270014900
LTULEM423_270016100
LTULEM423_270016300
LTULEM423_270016900
LTULEM423_270018100
LTULEM423_270018200
LTULEM423_270018700
LTULEM423_270019000
LTULEM423_270019100
LTULEM423_270019300
LTULEM423_270019400
LTULEM423_270019600
LTULEM423_270020200
LTULEM423_270020500
LTULEM423_270020800
LTULEM423_270021000
LTULEM423_270021100
LTULEM423_270021300
LTULEM423_270021400
LTULEM423_270021700
LTULEM423_270021900
LTULEM423_270022200
LTULEM423_270022400
LTULEM423_270022500
LTULEM423_270022600
LTULEM423_270022700
LTULEM423_270022800
LTULEM423_270022900
LTULEM423_270023900
LTULEM423_270024000
LTULEM423_270024200
LTULEM423_270024500
LTULEM423_270024600
LTULEM423_270025000
LTULEM423_270025200
LTULEM423_270025300
LTULEM423_270025500
LTULEM423_270025900
LTULEM423_270026200
LTULEM423_270026400
LTULEM423_270026500
LTULEM423_270026600
LTULEM423_270027000
LTULEM423_270027200
LTULEM423_270027800
LTULEM423_270028000
LTULEM423_270028100
LTULEM423_270028200
LTULEM423_270028400
LTULEM423_270028600
LTULEM423_270028700
LTULEM423_270028800
LTULEM423_270029300
LTULEM423_270029700
LTULEM423_270029800
LTULEM423_270030100
LTULEM423_270030300
LTULEM423_270030700
LTULEM423_270030900
LTULEM423_270031300
LTULEM423_270031700
LTULEM423_270031900
LTULEM423_270032100
LTULEM423_270032200
LTULEM423_270032500
LTULEM423_280005000
LTULEM423_280005100
LTULEM423_280005200
LTULEM423_280005600
LTULEM423_280005700
LTULEM423_280005800
LTULEM423_280005900
LTULEM423_280006000
LTULEM423_280006600
LTULEM423_280006700
LTULEM423_280006800
LTULEM423_280006900
LTULEM423_280007000
LTULEM423_280007100
LTULEM423_280007200
LTULEM423_280007600
LTULEM423_280007800
LTULEM423_280008200
LTULEM423_280008300
LTULEM423_280008800
LTULEM423_280009400
LTULEM423_280009500
LTULEM423_280009700
LTULEM423_280009800
LTULEM423_280010100
LTULEM423_280010600
LTULEM423_280010700
LTULEM423_280011500
LTULEM423_280012500
LTULEM423_280013000
LTULEM423_280014100
LTULEM423_280014600
LTULEM423_280016100
LTULEM423_280016300
LTULEM423_280017000
LTULEM423_280017300
LTULEM423_280017500
LTULEM423_280018400
LTULEM423_280018500
LTULEM423_280018700
LTULEM423_280018800
LTULEM423_280019200
LTULEM423_280019900
LTULEM423_280020000
LTULEM423_280020500
LTULEM423_280021400
LTULEM423_280022700
LTULEM423_280022800
LTULEM423_280023000
LTULEM423_280023300
LTULEM423_280023400
LTULEM423_280023500
LTULEM423_280023600
LTULEM423_280023700
LTULEM423_280023800
LTULEM423_280023900
LTULEM423_280024000
LTULEM423_280024300
LTULEM423_280024400
LTULEM423_280024600
LTULEM423_280024700
LTULEM423_280024800
LTULEM423_280025000
LTULEM423_280025100
LTULEM423_280025500
LTULEM423_280025900
LTULEM423_280026000
LTULEM423_280026100
LTULEM423_280026300
LTULEM423_280026500
LTULEM423_280026800
LTULEM423_280027700
LTULEM423_280028600
LTULEM423_280028700
LTULEM423_280028800
LTULEM423_280029000
LTULEM423_280029400
LTULEM423_280029500
LTULEM423_280029700
LTULEM423_280030000
LTULEM423_280030300
LTULEM423_280031900
LTULEM423_280032000
LTULEM423_280032200
LTULEM423_280032300
LTULEM423_280032800
LTULEM423_280032900
LTULEM423_280033000
LTULEM423_280033400
LTULEM423_280033600
LTULEM423_280033800
LTULEM423_280034400
LTULEM423_280034500
LTULEM423_280034800
LTULEM423_280035000
LTULEM423_280035500
LTULEM423_280035900
LTULEM423_280036100
LTULEM423_280036300
LTULEM423_280036500
LTULEM423_280036700
LTULEM423_280037500
LTULEM423_280037600
LTULEM423_280037700
LTULEM423_290005200
LTULEM423_290005500
LTULEM423_290005700
LTULEM423_290005900
LTULEM423_290006100
LTULEM423_290006400
LTULEM423_290007100
LTULEM423_290007700
LTULEM423_290007800
LTULEM423_290008100
LTULEM423_290008200
LTULEM423_290008300
LTULEM423_290008600
LTULEM423_290008700
LTULEM423_290008900
LTULEM423_290009000
LTULEM423_290009100
LTULEM423_290009800
LTULEM423_290010100
LTULEM423_290010300
LTULEM423_290010400
LTULEM423_290010500
LTULEM423_290010600
LTULEM423_290010700
LTULEM423_290010900
LTULEM423_290011000
LTULEM423_290011100
LTULEM423_290011300
LTULEM423_290011400
LTULEM423_290011700
LTULEM423_290013300
LTULEM423_290013400
LTULEM423_290013500
LTULEM423_290013700
LTULEM423_290014300
LTULEM423_290014400
LTULEM423_290014500
LTULEM423_290016000
LTULEM423_290016200
LTULEM423_290016300
LTULEM423_290016800
LTULEM423_290016900
LTULEM423_290017000
LTULEM423_290017500
LTULEM423_290018000
LTULEM423_290018500
LTULEM423_290019000
LTULEM423_290019200
LTULEM423_290019300
LTULEM423_290019400
LTULEM423_290019500
LTULEM423_290020000
LTULEM423_290020100
LTULEM423_290020200
LTULEM423_290020600
LTULEM423_290020800
LTULEM423_290021200
LTULEM423_290021300
LTULEM423_290021800
LTULEM423_290022000
LTULEM423_290022100
LTULEM423_290022300
LTULEM423_290022400
LTULEM423_290023600
LTULEM423_290024000
LTULEM423_290024100
LTULEM423_290024200
LTULEM423_290024500
LTULEM423_290024900
LTULEM423_290025600
LTULEM423_290025900
LTULEM423_290026000
LTULEM423_290026100
LTULEM423_290026200
LTULEM423_290026300
LTULEM423_290026500
LTULEM423_290026600
LTULEM423_290026700
LTULEM423_290026900
LTULEM423_290027200
LTULEM423_290027300
LTULEM423_290027400
LTULEM423_290027500
LTULEM423_290027600
LTULEM423_290027900
LTULEM423_290028000
LTULEM423_290028100
LTULEM423_290028200
LTULEM423_290028300
LTULEM423_290028800
LTULEM423_290028900
LTULEM423_290029000
LTULEM423_290029100
LTULEM423_290029300
LTULEM423_290029400
LTULEM423_290029600
LTULEM423_290029700
LTULEM423_290029800
LTULEM423_290030200
LTULEM423_290030500
LTULEM423_290031000
LTULEM423_290031200
LTULEM423_290031300
LTULEM423_290031400
LTULEM423_290031600
LTULEM423_290032000
LTULEM423_290032300
LTULEM423_290032400
LTULEM423_290032600
LTULEM423_290032700
LTULEM423_290033200
LTULEM423_290033300
LTULEM423_290033700
LTULEM423_290034200
LTULEM423_290034400
LTULEM423_290034500
LTULEM423_290034600
LTULEM423_290034700
LTULEM423_290035200
LTULEM423_290035400
LTULEM423_290035500
LTULEM423_290035800
LTULEM423_290036100
LTULEM423_300005100
LTULEM423_300005500
LTULEM423_300005800
LTULEM423_300005900
LTULEM423_300006100
LTULEM423_300006300
LTULEM423_300006400
LTULEM423_300006600
LTULEM423_300006800
LTULEM423_300007900
LTULEM423_300008100
LTULEM423_300008400
LTULEM423_300008600
LTULEM423_300008700
LTULEM423_300008800
LTULEM423_300008900
LTULEM423_300009000
LTULEM423_300010300
LTULEM423_300010600
LTULEM423_300010700
LTULEM423_300011000
LTULEM423_300011200
LTULEM423_300011500
LTULEM423_300011600
LTULEM423_300011700
LTULEM423_300011800
LTULEM423_300011900
LTULEM423_300012400
LTULEM423_300013000
LTULEM423_300013500
LTULEM423_300013600
LTULEM423_300013900
LTULEM423_300014100
LTULEM423_300014300
LTULEM423_300014700
LTULEM423_300015100
LTULEM423_300015200
LTULEM423_300015400
LTULEM423_300015700
LTULEM423_300016000
LTULEM423_300016100
LTULEM423_300016200
LTULEM423_300016300
LTULEM423_300016700
LTULEM423_300016800
LTULEM423_300016900
LTULEM423_300017100
LTULEM423_300017200
LTULEM423_300017300
LTULEM423_300017400
LTULEM423_300017700
LTULEM423_300017800
LTULEM423_300017900
LTULEM423_300018100
LTULEM423_300018300
LTULEM423_300018700
LTULEM423_300018800
LTULEM423_300018900
LTULEM423_300019000
LTULEM423_300019100
LTULEM423_300019200
LTULEM423_300019500
LTULEM423_300019800
LTULEM423_300020700
LTULEM423_300020900
LTULEM423_300021000
LTULEM423_300021100
LTULEM423_300021200
LTULEM423_300021400
LTULEM423_300021500
LTULEM423_300021600
LTULEM423_300021700
LTULEM423_300021900
LTULEM423_300022600
LTULEM423_300023700
LTULEM423_300023900
LTULEM423_300024100
LTULEM423_300024800
LTULEM423_300024900
LTULEM423_300025000
LTULEM423_300025800
LTULEM423_300026000
LTULEM423_300026900
LTULEM423_300027100
LTULEM423_300027200
LTULEM423_300027700
LTULEM423_300027900
LTULEM423_300028600
LTULEM423_300028700
LTULEM423_300028900
LTULEM423_300029000
LTULEM423_300029400
LTULEM423_300029500
LTULEM423_300029900
LTULEM423_300030100
LTULEM423_300030300
LTULEM423_300030500
LTULEM423_300030900
LTULEM423_300031100
LTULEM423_300031200
LTULEM423_300031300
LTULEM423_300031600
LTULEM423_300031700
LTULEM423_300032000
LTULEM423_300032300
LTULEM423_300032500
LTULEM423_300032600
LTULEM423_300032900
LTULEM423_300033500
LTULEM423_300034000
LTULEM423_300034200
LTULEM423_300034300
LTULEM423_300034700
LTULEM423_300035100
LTULEM423_300035300
LTULEM423_300035400
LTULEM423_300035600
LTULEM423_300035700
LTULEM423_300035800
LTULEM423_300036400
LTULEM423_300036600
LTULEM423_300037300
LTULEM423_300037400
LTULEM423_300037800
LTULEM423_300037900
LTULEM423_300038600
LTULEM423_300038900
LTULEM423_300039200
LTULEM423_300039600
LTULEM423_300039700
LTULEM423_300040600
LTULEM423_300041000
LTULEM423_300044200
LTULEM423_310012000
LTULEM423_310016400
LTULEM423_310020700
LTULEM423_310020900
LTULEM423_310021400
LTULEM423_310021500
LTULEM423_310027100
LTULEM423_310029100
LTULEM423_310029400
LTULEM423_310029500
LTULEM423_320005000
LTULEM423_320005200
LTULEM423_320005500
LTULEM423_320005800
LTULEM423_320006100
LTULEM423_320006200
LTULEM423_320006400
LTULEM423_320007000
LTULEM423_320007700
LTULEM423_320007900
LTULEM423_320008300
LTULEM423_320008400
LTULEM423_320008500
LTULEM423_320008600
LTULEM423_320008800
LTULEM423_320008900
LTULEM423_320010800
LTULEM423_320011100
LTULEM423_320011400
LTULEM423_320011500
LTULEM423_320011700
LTULEM423_320012100
LTULEM423_320012200
LTULEM423_320013400
LTULEM423_320013500
LTULEM423_320013900
LTULEM423_320014000
LTULEM423_320016200
LTULEM423_320016300
LTULEM423_320017600
LTULEM423_320018100
LTULEM423_320018300
LTULEM423_320020100
LTULEM423_320020400
LTULEM423_320022500
LTULEM423_320022800
LTULEM423_320023100
LTULEM423_320023200
LTULEM423_320023600
LTULEM423_320023700
LTULEM423_320023800
LTULEM423_320024200
LTULEM423_320024800
LTULEM423_320024900
LTULEM423_320025500
LTULEM423_320025600
LTULEM423_320025700
LTULEM423_320025800
LTULEM423_320026000
LTULEM423_320026100
LTULEM423_320026200
LTULEM423_320026500
LTULEM423_320027200
LTULEM423_320027700
LTULEM423_320027900
LTULEM423_320028000
LTULEM423_320028400
LTULEM423_320028500
LTULEM423_320028600
LTULEM423_320028700
LTULEM423_320028800
LTULEM423_320028900
LTULEM423_320029100
LTULEM423_320029500
LTULEM423_320029700
LTULEM423_320029800
LTULEM423_320029900
LTULEM423_320030000
LTULEM423_320030100
LTULEM423_320030300
LTULEM423_320030600
LTULEM423_320030700
LTULEM423_320030900
LTULEM423_320031100
LTULEM423_320031200
LTULEM423_320031600
LTULEM423_320031700
LTULEM423_320031800
LTULEM423_320031900
LTULEM423_320032200
LTULEM423_320032300
LTULEM423_320032600
LTULEM423_320032700
LTULEM423_320032800
LTULEM423_320032900
LTULEM423_320033000
LTULEM423_320033600
LTULEM423_320033900
LTULEM423_320034200
LTULEM423_320034300
LTULEM423_320034400
LTULEM423_320034600
LTULEM423_320034800
LTULEM423_320034900
LTULEM423_320035200
LTULEM423_320035300
LTULEM423_320035500
LTULEM423_320035700
LTULEM423_320035800
LTULEM423_320036100
LTULEM423_320036200
LTULEM423_320036300
LTULEM423_320036400
LTULEM423_320036500
LTULEM423_320037100
LTULEM423_320039900
LTULEM423_320040000
LTULEM423_320040500
LTULEM423_320040900
LTULEM423_320041300
LTULEM423_320041500
LTULEM423_320041600
LTULEM423_320042800
LTULEM423_320042900
LTULEM423_320043000
LTULEM423_320043300
LTULEM423_320043800
LTULEM423_320044000
LTULEM423_320044100
LTULEM423_320044300
LTULEM423_320044500
LTULEM423_320044700
LTULEM423_320044800
LTULEM423_320045000
LTULEM423_320045300
LTULEM423_320045400
LTULEM423_320045500
LTULEM423_320045700
LTULEM423_320045800
LTULEM423_320046000
LTULEM423_320046100
LTULEM423_320046300
LTULEM423_320046400
LTULEM423_320047000
LTULEM423_320047400
LTULEM423_320047500
LTULEM423_320048200
LTULEM423_320048300
LTULEM423_320048400
LTULEM423_320048700
LTULEM423_320048800
LTULEM423_320048900
LTULEM423_330005300
LTULEM423_330005400
LTULEM423_330005500
LTULEM423_330005600
LTULEM423_330005800
LTULEM423_330006300
LTULEM423_330006400
LTULEM423_330006600
LTULEM423_330006700
LTULEM423_330007100
LTULEM423_330007300
LTULEM423_330007600
LTULEM423_330007800
LTULEM423_330008200
LTULEM423_330008600
LTULEM423_330008700
LTULEM423_330009300
LTULEM423_330009400
LTULEM423_330009500
LTULEM423_330010000
LTULEM423_330010200
LTULEM423_330010300
[truncated: 769 more rows]

## Sheet: MN, genes with SNP
LTULEM423_010005200
LTULEM423_010006200
LTULEM423_010006700
LTULEM423_010007900
LTULEM423_010008200
LTULEM423_010009000
LTULEM423_010009300
LTULEM423_010009400
LTULEM423_010009700
LTULEM423_010009800
LTULEM423_010010000
LTULEM423_010010600
LTULEM423_010010700
LTULEM423_010011300
LTULEM423_010013300
LTULEM423_010013500
LTULEM423_020005700
LTULEM423_020006200
LTULEM423_020006500
LTULEM423_020006600
LTULEM423_020007200
LTULEM423_020007400
LTULEM423_020007700
LTULEM423_020007900
LTULEM423_020008000
LTULEM423_020008200
LTULEM423_020008400
LTULEM423_020008700
LTULEM423_020009200
LTULEM423_020009500
LTULEM423_020009700
LTULEM423_020010200
LTULEM423_020010300
LTULEM423_030005000
LTULEM423_030005700
LTULEM423_030005800
LTULEM423_030006800
LTULEM423_030007700
LTULEM423_030008400
LTULEM423_030008600
LTULEM423_030008700
LTULEM423_030009200
LTULEM423_030009300
LTULEM423_030009700
LTULEM423_030010200
LTULEM423_030010300
LTULEM423_030010400
LTULEM423_030010700
LTULEM423_030010800
LTULEM423_030011000
LTULEM423_030011400
LTULEM423_030013100
LTULEM423_030013300
LTULEM423_030013400
LTULEM423_030013800
LTULEM423_030014000
LTULEM423_030014100
LTULEM423_030014200
LTULEM423_030014300
LTULEM423_040005400
LTULEM423_040007200
LTULEM423_040007500
LTULEM423_040008000
LTULEM423_040008800
LTULEM423_040009600
LTULEM423_040009900
LTULEM423_040010000
LTULEM423_040010300
LTULEM423_040010800
LTULEM423_040010900
LTULEM423_040011600
LTULEM423_040012200
LTULEM423_040012500
LTULEM423_040013400
LTULEM423_040013700
LTULEM423_040014100
LTULEM423_040014200
LTULEM423_040014300
LTULEM423_040014400
LTULEM423_040015300
LTULEM423_040016000
LTULEM423_040016200
LTULEM423_040017100
LTULEM423_050005100
LTULEM423_050006400
LTULEM423_050006600
LTULEM423_050007200
LTULEM423_050007300
LTULEM423_050009500
LTULEM423_050009900
LTULEM423_050010100
LTULEM423_050010500
LTULEM423_050010600
LTULEM423_050011000
LTULEM423_050011500
LTULEM423_050011700
LTULEM423_050011900
LTULEM423_050012200
LTULEM423_050012500
LTULEM423_050012900
LTULEM423_050013300
LTULEM423_050014500
LTULEM423_050015100
LTULEM423_050015600
LTULEM423_050016900
LTULEM423_050017200
LTULEM423_060005800
LTULEM423_060007700
LTULEM423_060009100
LTULEM423_060009400
LTULEM423_060009600
LTULEM423_060009900
LTULEM423_060010800
LTULEM423_060010900
LTULEM423_060011300
LTULEM423_060011500
LTULEM423_060012000
LTULEM423_060012300
LTULEM423_060013300
LTULEM423_060013500
LTULEM423_060014300
LTULEM423_060014900
LTULEM423_060015000
LTULEM423_060016000
LTULEM423_060017100
LTULEM423_060017500
LTULEM423_060017800
LTULEM423_060017900
LTULEM423_060018200
LTULEM423_060018400
LTULEM423_060019500
LTULEM423_070005200
LTULEM423_070005600
LTULEM423_070006100
LTULEM423_070007200
LTULEM423_070007300
LTULEM423_070007900
LTULEM423_070008900
LTULEM423_070009900
LTULEM423_070012200
LTULEM423_070012500
LTULEM423_070012600
LTULEM423_070013100
LTULEM423_070013400
LTULEM423_070013900
LTULEM423_070014400
LTULEM423_070014500
LTULEM423_070015900
LTULEM423_070016700
LTULEM423_070017200
LTULEM423_070017400
LTULEM423_070017500
LTULEM423_070018200
LTULEM423_070018900
LTULEM423_070019000
LTULEM423_070019100
LTULEM423_070020000
LTULEM423_070020100
LTULEM423_080006000
LTULEM423_080008500
LTULEM423_080009000
LTULEM423_080009500
LTULEM423_080009800
LTULEM423_080010100
LTULEM423_080010600
LTULEM423_080010700
LTULEM423_080011400
LTULEM423_080011600
LTULEM423_080011700
LTULEM423_080012000
LTULEM423_080012800
LTULEM423_080012900
LTULEM423_080013300
LTULEM423_080013400
LTULEM423_080013700
LTULEM423_080014100
LTULEM423_080014300
LTULEM423_080014900
LTULEM423_080015400
LTULEM423_090006400
LTULEM423_090006900
LTULEM423_090008500
LTULEM423_090008800
LTULEM423_090009400
LTULEM423_090009600
LTULEM423_090010500
LTULEM423_090010900
LTULEM423_090012400
LTULEM423_090012500
LTULEM423_090012700
LTULEM423_090013400
LTULEM423_090013900
LTULEM423_090014000
LTULEM423_090014900
LTULEM423_090015000
LTULEM423_090016500
LTULEM423_090018000
LTULEM423_090018100
LTULEM423_090018200
LTULEM423_090018400
LTULEM423_090019000
LTULEM423_100006000
LTULEM423_100006200
LTULEM423_100007600
LTULEM423_100008100
LTULEM423_100008400
LTULEM423_100008500
LTULEM423_100010400
LTULEM423_100011400
LTULEM423_100012700
LTULEM423_100013400
LTULEM423_100013700
LTULEM423_100014100
LTULEM423_100014200
LTULEM423_100014800
LTULEM423_100015300
LTULEM423_100016100
LTULEM423_100016400
LTULEM423_100016800
LTULEM423_100018800
LTULEM423_100018900
LTULEM423_100019600
LTULEM423_110005600
LTULEM423_110006500
LTULEM423_110006900
LTULEM423_110007800
LTULEM423_110008200
LTULEM423_110008300
LTULEM423_110009700
LTULEM423_110010100
LTULEM423_110010300
LTULEM423_110011600
LTULEM423_110012800
LTULEM423_110013400
LTULEM423_110013800
LTULEM423_110014900
LTULEM423_110015000
LTULEM423_110015200
LTULEM423_110015600
LTULEM423_110016200
LTULEM423_110016800
LTULEM423_110016900
LTULEM423_110017300
LTULEM423_110017500
LTULEM423_110018100
LTULEM423_110019100
LTULEM423_110019600
LTULEM423_110019900
LTULEM423_120006800
LTULEM423_120006900
LTULEM423_120007500
LTULEM423_120008100
LTULEM423_120008500
LTULEM423_120008700
LTULEM423_120008900
LTULEM423_120009800
LTULEM423_120010000
LTULEM423_120013200
LTULEM423_120013400
LTULEM423_120014200
LTULEM423_120014400
LTULEM423_120014500
LTULEM423_120014800
LTULEM423_120015400
LTULEM423_130005700
LTULEM423_130007100
LTULEM423_130007800
LTULEM423_130008200
LTULEM423_130008600
LTULEM423_130008900
LTULEM423_130009600
LTULEM423_130009700
LTULEM423_130010400
LTULEM423_130010800
LTULEM423_130011000
LTULEM423_130012300
LTULEM423_130013500
LTULEM423_130014100
LTULEM423_130014800
LTULEM423_130014900
LTULEM423_130015400
LTULEM423_130016000
LTULEM423_130017300
LTULEM423_130017500
LTULEM423_130018200
LTULEM423_130018500
LTULEM423_130018600
LTULEM423_130019300
LTULEM423_130019600
LTULEM423_130020200
LTULEM423_130021200
LTULEM423_130021600
LTULEM423_140007500
LTULEM423_140009700
LTULEM423_140010500
LTULEM423_140016600
LTULEM423_140016900
LTULEM423_140018500
LTULEM423_150006300
LTULEM423_150006700
LTULEM423_150007600
LTULEM423_150008600
LTULEM423_150008900
LTULEM423_150009200
LTULEM423_150009900
LTULEM423_150010700
LTULEM423_150011200
LTULEM423_150011600
LTULEM423_150012100
LTULEM423_150012200
LTULEM423_150012300
LTULEM423_150013100
LTULEM423_150013600
LTULEM423_150013900
LTULEM423_150014700
LTULEM423_150014900
LTULEM423_150015000
LTULEM423_150015200
LTULEM423_150015600
LTULEM423_150015800
LTULEM423_150016300
LTULEM423_150016700
LTULEM423_150016800
LTULEM423_150016900
LTULEM423_150017800
LTULEM423_150018100
LTULEM423_150018200
LTULEM423_150018300
LTULEM423_150018600
LTULEM423_150019200
LTULEM423_150019500
LTULEM423_150019700
LTULEM423_150020200
LTULEM423_150020300
LTULEM423_160005600
LTULEM423_160005700
LTULEM423_160005800
LTULEM423_160007900
LTULEM423_160008100
LTULEM423_160008300
LTULEM423_160008600
LTULEM423_160008800
LTULEM423_160008900
LTULEM423_160010000
LTULEM423_160011100
LTULEM423_160011500
LTULEM423_160011600
LTULEM423_160012200
LTULEM423_160012900
LTULEM423_160013400
LTULEM423_160013500
LTULEM423_160014900
LTULEM423_160015000
LTULEM423_160015300
LTULEM423_160016000
LTULEM423_160016200
LTULEM423_160016300
LTULEM423_160017900
LTULEM423_160018000
LTULEM423_160018200
LTULEM423_160018700
LTULEM423_160019700
LTULEM423_160020100
LTULEM423_160020800
LTULEM423_160022000
LTULEM423_160022700
LTULEM423_160022900
LTULEM423_160023100
LTULEM423_170005700
LTULEM423_170006100
LTULEM423_170006600
LTULEM423_170006700
LTULEM423_170007300
LTULEM423_170007800
LTULEM423_170008000
LTULEM423_170008600
LTULEM423_170008800
LTULEM423_170009000
LTULEM423_170009100
LTULEM423_170009200
LTULEM423_170009400
LTULEM423_170009600
LTULEM423_170009900
LTULEM423_170010300
LTULEM423_170010600
LTULEM423_170010900
LTULEM423_170011300
LTULEM423_170011500
LTULEM423_170011700
LTULEM423_170012200
LTULEM423_170012300
LTULEM423_170012400
LTULEM423_170012500
LTULEM423_170013300
LTULEM423_170014800
LTULEM423_170014900
LTULEM423_170015400
LTULEM423_170015600
LTULEM423_170015700
LTULEM423_170016400
LTULEM423_170016600
LTULEM423_170016700
LTULEM423_170017000
LTULEM423_170017400
LTULEM423_170017800
LTULEM423_170018900
LTULEM423_170019600
LTULEM423_170019700
LTULEM423_170020500
LTULEM423_180005300
LTULEM423_180005500
LTULEM423_180005700
LTULEM423_180006000
LTULEM423_180006300
LTULEM423_180006700
LTULEM423_180007200
LTULEM423_180007600
LTULEM423_180008700
LTULEM423_180008900
LTULEM423_180009500
LTULEM423_180009600
LTULEM423_180010000
LTULEM423_180010800
LTULEM423_180010900
LTULEM423_180011900
LTULEM423_180012400
LTULEM423_180013500
LTULEM423_180013700
LTULEM423_180013800
LTULEM423_180014000
LTULEM423_180014500
LTULEM423_180014700
LTULEM423_180014900
LTULEM423_180015100
LTULEM423_180015200
LTULEM423_180016000
LTULEM423_180016200
LTULEM423_180016800
LTULEM423_180016900
LTULEM423_180017100
LTULEM423_180017900
LTULEM423_190005400
LTULEM423_190006100
LTULEM423_190006400
LTULEM423_190007100
LTULEM423_190007200
LTULEM423_190007500
LTULEM423_190007700
LTULEM423_190008100
LTULEM423_190008200
LTULEM423_190008300
LTULEM423_190008900
LTULEM423_190009100
LTULEM423_190009200
LTULEM423_190009800
LTULEM423_190010200
LTULEM423_190010500
LTULEM423_190010600
LTULEM423_190011100
LTULEM423_190011200
LTULEM423_190011600
LTULEM423_190011700
LTULEM423_190012800
LTULEM423_190013200
LTULEM423_190013700
LTULEM423_190014100
LTULEM423_190014200
LTULEM423_190014400
LTULEM423_190014700
LTULEM423_190014800
LTULEM423_190015000
LTULEM423_190015300
LTULEM423_190016600
LTULEM423_190017300
LTULEM423_190017900
LTULEM423_190018700
LTULEM423_190019800
LTULEM423_200009000
LTULEM423_200009600
LTULEM423_200009800
LTULEM423_200011000
LTULEM423_200011100
LTULEM423_200011400
LTULEM423_200011600
LTULEM423_200012300
LTULEM423_200012400
LTULEM423_200012600
LTULEM423_200012700
LTULEM423_200012800
LTULEM423_200013700
LTULEM423_200014300
LTULEM423_200014600
LTULEM423_200014800
LTULEM423_200016300
LTULEM423_200016400
LTULEM423_200016500
LTULEM423_200016800
LTULEM423_200017400
LTULEM423_200018900
LTULEM423_200019100
LTULEM423_200019600
LTULEM423_200020400
LTULEM423_200021500
LTULEM423_200021700
LTULEM423_200021800
LTULEM423_200022200
LTULEM423_210006800
LTULEM423_210007000
LTULEM423_210007100
LTULEM423_210007200
LTULEM423_210007400
LTULEM423_210008500
LTULEM423_210008600
LTULEM423_210009900
LTULEM423_210010100
LTULEM423_210011500
LTULEM423_210011600
LTULEM423_210012900
LTULEM423_210013700
LTULEM423_210014300
LTULEM423_210014800
LTULEM423_210015100
LTULEM423_210015300
LTULEM423_210015800
LTULEM423_210016100
LTULEM423_210016200
LTULEM423_210017200
LTULEM423_210017400
LTULEM423_210018200
LTULEM423_210018700
LTULEM423_210018800
LTULEM423_210019200
LTULEM423_210019300
LTULEM423_210019700
LTULEM423_210019900
LTULEM423_210020100
LTULEM423_210020400
LTULEM423_210020900
LTULEM423_210021400
LTULEM423_210022000
LTULEM423_210022200
LTULEM423_210022600
LTULEM423_210023300
LTULEM423_210023800
LTULEM423_210024000
LTULEM423_210024100
LTULEM423_210024300
LTULEM423_210024600
LTULEM423_210027500
LTULEM423_210027600
LTULEM423_210028100
LTULEM423_220005800
LTULEM423_220005900
LTULEM423_220006000
LTULEM423_220006500
LTULEM423_220006800
LTULEM423_220006900
LTULEM423_220007200
LTULEM423_220008000
LTULEM423_220008500
LTULEM423_220008900
LTULEM423_220009000
LTULEM423_220009100
LTULEM423_220009300
LTULEM423_220009500
LTULEM423_220009800
LTULEM423_220010000
LTULEM423_220010200
LTULEM423_220010300
LTULEM423_220010400
LTULEM423_220010500
LTULEM423_220011300
LTULEM423_220011600
LTULEM423_220012400
LTULEM423_220012600
LTULEM423_220012800
LTULEM423_220013100
LTULEM423_220013200
LTULEM423_220013500
LTULEM423_220013900
LTULEM423_220014100
LTULEM423_220014600
LTULEM423_220015800
LTULEM423_220016200
LTULEM423_220016300
LTULEM423_220016500
LTULEM423_220016700
LTULEM423_220017300
LTULEM423_220018300
LTULEM423_220018400
LTULEM423_220019100
LTULEM423_220019400
LTULEM423_220020300
LTULEM423_230006300
LTULEM423_230006400
LTULEM423_230009200
LTULEM423_230011500
LTULEM423_230015100
LTULEM423_230017900
LTULEM423_230019600
LTULEM423_230021000
LTULEM423_230022600
LTULEM423_230022700
LTULEM423_230022900
LTULEM423_240005200
LTULEM423_240005400
LTULEM423_240005500
LTULEM423_240005800
LTULEM423_240006600
LTULEM423_240006900
LTULEM423_240007200
LTULEM423_240007400
LTULEM423_240007700
LTULEM423_240008600
LTULEM423_240008700
LTULEM423_240008800
LTULEM423_240008900
LTULEM423_240009100
LTULEM423_240009900
LTULEM423_240010200
LTULEM423_240011300
LTULEM423_240011400
LTULEM423_240011900
LTULEM423_240012200
LTULEM423_240012600
LTULEM423_240012700
LTULEM423_240012900
LTULEM423_240013400
LTULEM423_240014300
LTULEM423_240014600
LTULEM423_240014900
LTULEM423_240015000
LTULEM423_240015100
LTULEM423_240015200
LTULEM423_240015800
LTULEM423_240016100
LTULEM423_240017000
LTULEM423_240017300
LTULEM423_240017500
LTULEM423_240017700
LTULEM423_240018800
LTULEM423_240019300
LTULEM423_240020200
LTULEM423_240020800
LTULEM423_240020900
LTULEM423_240021000
LTULEM423_240021500
LTULEM423_240021900
LTULEM423_240022500
LTULEM423_240023100
LTULEM423_240023300
LTULEM423_240023600
LTULEM423_240024000
LTULEM423_240024100
LTULEM423_240024400
LTULEM423_240024600
LTULEM423_240025200
LTULEM423_240025600
LTULEM423_240026000
LTULEM423_240027200
LTULEM423_240028800
LTULEM423_240028900
LTULEM423_240029300
LTULEM423_250005300
LTULEM423_250005500
LTULEM423_250005700
LTULEM423_250006100
LTULEM423_250006800
LTULEM423_250007000
LTULEM423_250007300
LTULEM423_250008000
LTULEM423_250008100
LTULEM423_250009000
LTULEM423_250009800
LTULEM423_250011800
LTULEM423_250012200
LTULEM423_250012500
LTULEM423_250012700
LTULEM423_250013100
LTULEM423_250013400
LTULEM423_250013900
LTULEM423_250014500
LTULEM423_250014600
LTULEM423_250015800
LTULEM423_250015900
LTULEM423_250016100
LTULEM423_250017400
LTULEM423_250017500
LTULEM423_250018500
LTULEM423_250018900
LTULEM423_250019000
LTULEM423_250019800
LTULEM423_250020000
LTULEM423_250023200
LTULEM423_250024400
LTULEM423_250024500
LTULEM423_250024600
LTULEM423_250026800
LTULEM423_250027100
LTULEM423_250027300
LTULEM423_250027800
LTULEM423_250028000
LTULEM423_250029400
LTULEM423_250029900
LTULEM423_250030500
LTULEM423_250031000
LTULEM423_260006400
LTULEM423_260006600
LTULEM423_260006800
LTULEM423_260006900
LTULEM423_260007700
LTULEM423_260008100
LTULEM423_260008300
LTULEM423_260009500
LTULEM423_260010000
LTULEM423_260010500
LTULEM423_260010600
LTULEM423_260012200
LTULEM423_260012300
LTULEM423_260013000
LTULEM423_260013600
LTULEM423_260014500
LTULEM423_260014700
LTULEM423_260014800
LTULEM423_260015600
LTULEM423_260015800
LTULEM423_260016100
LTULEM423_260016300
LTULEM423_260016500
LTULEM423_260016700
LTULEM423_260016900
LTULEM423_260017000
LTULEM423_260017300
LTULEM423_260017600
LTULEM423_260018100
LTULEM423_260018300
LTULEM423_260018700
LTULEM423_260019000
LTULEM423_260019100
LTULEM423_260019300
LTULEM423_260019800
LTULEM423_260020000
LTULEM423_260020400
LTULEM423_260021100
LTULEM423_260022400
LTULEM423_260022500
LTULEM423_260022900
LTULEM423_260023600
LTULEM423_260023700
LTULEM423_260025800
LTULEM423_260026100
LTULEM423_260026700
LTULEM423_260027400
LTULEM423_260029200
LTULEM423_260029300
LTULEM423_260029400
LTULEM423_260029500
LTULEM423_260030100
LTULEM423_260030300
LTULEM423_260031400
LTULEM423_260031500
LTULEM423_260032400
LTULEM423_270007900
LTULEM423_270008200
LTULEM423_270008700
LTULEM423_270009100
LTULEM423_270009700
LTULEM423_270009900
LTULEM423_270010800
LTULEM423_270011000
LTULEM423_270011100
LTULEM423_270011200
LTULEM423_270011300
LTULEM423_270011600
LTULEM423_270011900
LTULEM423_270012200
LTULEM423_270012800
LTULEM423_270013000
LTULEM423_270013500
LTULEM423_270014100
LTULEM423_270014900
LTULEM423_270016900
LTULEM423_270017100
LTULEM423_270019600
LTULEM423_270020500
LTULEM423_270020600
LTULEM423_270020800
LTULEM423_270022800
LTULEM423_270023900
LTULEM423_270024000
LTULEM423_270024500
LTULEM423_270024600
LTULEM423_270024800
LTULEM423_270025500
LTULEM423_270025900
LTULEM423_270026000
LTULEM423_270026200
LTULEM423_270026500
LTULEM423_270027800
LTULEM423_270028200
LTULEM423_270028400
LTULEM423_270028500
LTULEM423_270029200
LTULEM423_270029600
LTULEM423_270030000
LTULEM423_280005100
LTULEM423_280005400
LTULEM423_280005500
LTULEM423_280005600
LTULEM423_280006900
LTULEM423_280008000
LTULEM423_280008500
LTULEM423_280008600
LTULEM423_280009100
LTULEM423_280009200
LTULEM423_280009400
LTULEM423_280010400
LTULEM423_280010600
LTULEM423_280010700
LTULEM423_280011900
LTULEM423_280013000
LTULEM423_280014300
LTULEM423_280014400
LTULEM423_280014900
LTULEM423_280015300
LTULEM423_280016600
LTULEM423_280017000
LTULEM423_280017100
LTULEM423_280018200
LTULEM423_280019600
LTULEM423_280019700
LTULEM423_280020700
LTULEM423_280021000
LTULEM423_280021400
LTULEM423_280021600
LTULEM423_280022000
LTULEM423_280022800
LTULEM423_280023000
LTULEM423_280023700
LTULEM423_280023800
LTULEM423_280024200
LTULEM423_280024300
LTULEM423_280024500
LTULEM423_280024600
LTULEM423_280024800
LTULEM423_280025100
LTULEM423_280025300
LTULEM423_280025500
LTULEM423_280025600
LTULEM423_280026000
LTULEM423_280027400
LTULEM423_280027700
LTULEM423_280029300
LTULEM423_280029600
LTULEM423_280031000
LTULEM423_280031200
LTULEM423_280031400
LTULEM423_280032200
LTULEM423_280032300
LTULEM423_280032900
LTULEM423_280033200
LTULEM423_280033300
LTULEM423_280033400
LTULEM423_280033600
LTULEM423_280033900
LTULEM423_280036200
LTULEM423_280036300
LTULEM423_280036600
LTULEM423_280036700
LTULEM423_280038200
LTULEM423_290005000
LTULEM423_290005200
LTULEM423_290005300
LTULEM423_290005800
LTULEM423_290006100
LTULEM423_290007100
LTULEM423_290008700
LTULEM423_290009800
LTULEM423_290010200
LTULEM423_290010500
LTULEM423_290011100
LTULEM423_290011400
LTULEM423_290011800
LTULEM423_290012300
LTULEM423_290013200
LTULEM423_290013300
LTULEM423_290014600
LTULEM423_290016200
LTULEM423_290016300
LTULEM423_290017900
LTULEM423_290018000
LTULEM423_290018300
LTULEM423_290018400
LTULEM423_290018500
LTULEM423_290018700
LTULEM423_290019000
LTULEM423_290019400
LTULEM423_290020100
LTULEM423_290020400
LTULEM423_290020800
LTULEM423_290021100
LTULEM423_290021200
LTULEM423_290021400
LTULEM423_290022300
LTULEM423_290022900
LTULEM423_290023700
LTULEM423_290024000
LTULEM423_290024100
LTULEM423_290024200
LTULEM423_290024500
LTULEM423_290026600
LTULEM423_290027300
LTULEM423_290027600
LTULEM423_290027800
LTULEM423_290028000
LTULEM423_290028500
LTULEM423_290028600
LTULEM423_290029200
LTULEM423_290029300
LTULEM423_290030900
LTULEM423_290033200
LTULEM423_290033500
LTULEM423_290034500
LTULEM423_290034600
LTULEM423_290036200
LTULEM423_300006100
LTULEM423_300008400
LTULEM423_300008700
LTULEM423_300010100
LTULEM423_300010400
LTULEM423_300010800
LTULEM423_300013400
LTULEM423_300013900
LTULEM423_300015100
LTULEM423_300015300
LTULEM423_300015500
LTULEM423_300016000
LTULEM423_300016300
LTULEM423_300016900
LTULEM423_300017400
LTULEM423_300017700
LTULEM423_300018300
LTULEM423_300019500
LTULEM423_300019800
LTULEM423_300020100
LTULEM423_300020300
LTULEM423_300020700
LTULEM423_300022500
LTULEM423_300022900
LTULEM423_300023200
LTULEM423_300023700
LTULEM423_300024100
LTULEM423_300024500
LTULEM423_300024600
LTULEM423_300025000
LTULEM423_300026300
LTULEM423_300026500
LTULEM423_300027500
LTULEM423_300027700
LTULEM423_300028600
LTULEM423_300028700
LTULEM423_300028800
LTULEM423_300029000
LTULEM423_300029400
LTULEM423_300030200
LTULEM423_300031000
LTULEM423_300031500
LTULEM423_300031700
LTULEM423_300034700
LTULEM423_300036900
LTULEM423_300037000
LTULEM423_300037200
LTULEM423_300039600
LTULEM423_300040400
LTULEM423_300040700
LTULEM423_300041100
LTULEM423_300041700
LTULEM423_300042300
LTULEM423_300042900
LTULEM423_300043400
LTULEM423_300043500
LTULEM423_300043700
LTULEM423_300044000
LTULEM423_300044200
LTULEM423_310015100
LTULEM423_310034800
LTULEM423_310035400
LTULEM423_320005200
LTULEM423_320006000
LTULEM423_320006200
LTULEM423_320006300
LTULEM423_320006400
LTULEM423_320006700
LTULEM423_320007100
LTULEM423_320007400
LTULEM423_320007900
LTULEM423_320008300
LTULEM423_320008400
LTULEM423_320008600
LTULEM423_320008900
LTULEM423_320011400
LTULEM423_320012200
LTULEM423_320013000
LTULEM423_320013100
LTULEM423_320013400
LTULEM423_320014000
LTULEM423_320014300
LTULEM423_320014400
LTULEM423_320014600
LTULEM423_320014700
LTULEM423_320015400
LTULEM423_320016100
LTULEM423_320016200
LTULEM423_320017200
LTULEM423_320018200
LTULEM423_320018700
LTULEM423_320019500
LTULEM423_320019700
LTULEM423_320019900
LTULEM423_320020700
LTULEM423_320021000
LTULEM423_320021200
LTULEM423_320021700
LTULEM423_320022200
LTULEM423_320022300
LTULEM423_320022500
LTULEM423_320023100
LTULEM423_320023200
LTULEM423_320023700
LTULEM423_320024200
LTULEM423_320025700
LTULEM423_320026100
LTULEM423_320026300
LTULEM423_320027100
LTULEM423_320027700
LTULEM423_320028100
LTULEM423_320030100
LTULEM423_320030300
LTULEM423_320030700
LTULEM423_320031200
LTULEM423_320031400
LTULEM423_320031800
LTULEM423_320031900
LTULEM423_320032100
LTULEM423_320032300
LTULEM423_320032700
LTULEM423_320033100
LTULEM423_320033400
LTULEM423_320033600
LTULEM423_320034600
LTULEM423_320035200
LTULEM423_320035800
LTULEM423_320036100
LTULEM423_320037000
LTULEM423_320037600
LTULEM423_320038500
LTULEM423_320039400
LTULEM423_320039900
LTULEM423_320040100
LTULEM423_320040500
LTULEM423_320041400
LTULEM423_320042700
LTULEM423_320042800
LTULEM423_320043100
LTULEM423_320043300
LTULEM423_320043600
LTULEM423_320043800
LTULEM423_320044100
LTULEM423_320044800
LTULEM423_320045300
LTULEM423_320045800
LTULEM423_320046000
LTULEM423_320046200
LTULEM423_320047800
LTULEM423_320048100
LTULEM423_320048200
LTULEM423_320048900
LTULEM423_330005200
LTULEM423_330005900
LTULEM423_330007300
LTULEM423_330008200
LTULEM423_330008600
LTULEM423_330010700
LTULEM423_330010800
LTULEM423_330011200
LTULEM423_330011300
LTULEM423_330011700
LTULEM423_330012300
LTULEM423_330014300
LTULEM423_330015500
LTULEM423_330015800
LTULEM423_330016400
LTULEM423_330016500
LTULEM423_330016600
LTULEM423_330016700
LTULEM423_330017100
LTULEM423_330018500
LTULEM423_330019400
LTULEM423_330020000
LTULEM423_330021600
LTULEM423_330022300
LTULEM423_330022400
LTULEM423_330023300
LTULEM423_330023900
LTULEM423_330024500
LTULEM423_330024600
LTULEM423_330024900
LTULEM423_330026900
LTULEM423_330027700
LTULEM423_330028200
LTULEM423_330028900
LTULEM423_330029000
LTULEM423_330029400
LTULEM423_330029800
LTULEM423_330030500
LTULEM423_330031000
LTULEM423_330031100
LTULEM423_330031400
LTULEM423_330031500
LTULEM423_330032200
LTULEM423_330032500
LTULEM423_330033200
LTULEM423_330033500
LTULEM423_330033600
LTULEM423_330033900
LTULEM423_330034000
LTULEM423_330034100
LTULEM423_330034400
LTULEM423_330035000
LTULEM423_330035100
LTULEM423_330035200
LTULEM423_330036800
LTULEM423_330037100
LTULEM423_330037600
LTULEM423_330037800
LTULEM423_330038800
LTULEM423_330039100
LTULEM423_330039200
LTULEM423_330039300
LTULEM423_330039500
LTULEM423_330040100
LTULEM423_330040300
LTULEM423_330040400
LTULEM423_330040700
LTULEM423_330042500
LTULEM423_330042600
LTULEM423_330043400
LTULEM423_330043500
LTULEM423_330043600
LTULEM423_340005000
LTULEM423_340006500
LTULEM423_340007000
LTULEM423_340007100
LTULEM423_340007800
LTULEM423_340008300
LTULEM423_340008700
LTULEM423_340010200
LTULEM423_340010900
LTULEM423_340011500
LTULEM423_340011900
LTULEM423_340012600
LTULEM423_340013600
LTULEM423_340013900
LTULEM423_340014100
LTULEM423_340015400
LTULEM423_340015500
LTULEM423_340015700
LTULEM423_340015800
LTULEM423_340016000
LTULEM423_340017000
LTULEM423_340017700
LTULEM423_340017800
LTULEM423_340018000
LTULEM423_340018100
LTULEM423_340018800
LTULEM423_340019100
LTULEM423_340019400
LTULEM423_340019600
LTULEM423_340020000
LTULEM423_340020100
LTULEM423_340020400
LTULEM423_340020500
LTULEM423_340021000
LTULEM423_340021200
LTULEM423_340021300
LTULEM423_340021400
LTULEM423_340021500
LTULEM423_340021700
LTULEM423_340021800
LTULEM423_340022200
LTULEM423_340025800
LTULEM423_340025900
LTULEM423_340026600
LTULEM423_340027100
LTULEM423_340027800
LTULEM423_340028400
LTULEM423_340030300
LTULEM423_340030600
LTULEM423_340030700
LTULEM423_340031000
LTULEM423_340031300
LTULEM423_340031500
LTULEM423_340031600
LTULEM423_340032300
LTULEM423_340033300
LTULEM423_340033500
LTULEM423_340034100
LTULEM423_340034800
LTULEM423_340035900
LTULEM423_340037700
LTULEM423_340038200
LTULEM423_340038300
LTULEM423_340038800
LTULEM423_340038900
LTULEM423_340039400
LTULEM423_340040600
LTULEM423_340040700
LTULEM423_340041200
LTULEM423_340041400
LTULEM423_340041600
LTULEM423_340041800
LTULEM423_340042200
LTULEM423_340042300
LTULEM423_340042500
LTULEM423_340042700
LTULEM423_340042800
LTULEM423_340043000
LTULEM423_340043100
LTULEM423_340043200
LTULEM423_340043300
LTULEM423_340043400
LTULEM423_340043700
LTULEM423_340043800
LTULEM423_340044500
LTULEM423_340044900
LTULEM423_350005200
LTULEM423_350005500
LTULEM423_350005700
LTULEM423_350005900
LTULEM423_350006900
LTULEM423_350007400
LTULEM423_350008400
LTULEM423_350009700
LTULEM423_350010000
LTULEM423_350010600
LTULEM423_350010700
LTULEM423_350010800
LTULEM423_350011100
LTULEM423_350011300
LTULEM423_350011400
LTULEM423_350011500
LTULEM423_350011600
LTULEM423_350012000
LTULEM423_350012200
LTULEM423_350012300
LTULEM423_350012400
LTULEM423_350012800
LTULEM423_350013100
LTULEM423_350014300
LTULEM423_350014400
LTULEM423_350014900
LTULEM423_350015800
LTULEM423_350016400
LTULEM423_350017200
LTULEM423_350017400
LTULEM423_350019100
LTULEM423_350020200
LTULEM423_350020500
LTULEM423_350021400
LTULEM423_350021700
LTULEM423_350021800
LTULEM423_350021900
LTULEM423_350022000
LTULEM423_350022800
LTULEM423_350023700
LTULEM423_350025600
LTULEM423_350025900
LTULEM423_350026300
LTULEM423_350026500
LTULEM423_350026900
LTULEM423_350027000
LTULEM423_350027800
LTULEM423_350028400
LTULEM423_350028500
LTULEM423_350028700
LTULEM423_350028900
LTULEM423_350029100
LTULEM423_350029200
LTULEM423_350029800
LTULEM423_350030000
LTULEM423_350031000
LTULEM423_350031600
LTULEM423_350032200
LTULEM423_350032400
LTULEM423_350032600
LTULEM423_350032800
LTULEM423_350033000
LTULEM423_350033400
LTULEM423_350033500
LTULEM423_350034200
LTULEM423_350034700
LTULEM423_350034800
LTULEM423_350035400
LTULEM423_350036200
LTULEM423_350036500
LTULEM423_350037100
LTULEM423_350037200
LTULEM423_350037400
LTULEM423_350037600
LTULEM423_350037800
LTULEM423_350038100
LTULEM423_350038400
LTULEM423_350039200
LTULEM423_350039700
LTULEM423_350042000
LTULEM423_350042100
LTULEM423_350042300
LTULEM423_350042400
LTULEM423_350043500
LTULEM423_350043800
LTULEM423_350044000
LTULEM423_350044700
LTULEM423_350044800
LTULEM423_350046000
LTULEM423_350046100
LTULEM423_350046400
LTULEM423_350046900
LTULEM423_350047300
LTULEM423_350047600
LTULEM423_350048200
LTULEM423_350049100
LTULEM423_350049700
LTULEM423_350050100
LTULEM423_350050600
LTULEM423_350051700
LTULEM423_350052000
LTULEM423_350053500
LTULEM423_350054600
LTULEM423_350055400
LTULEM423_350057400
LTULEM423_350057600
LTULEM423_350058500
LTULEM423_350059800
LTULEM423_350060000
LTULEM423_350060200
LTULEM423_350061300
LTULEM423_360005500
LTULEM423_360006100
LTULEM423_360006500
LTULEM423_360006700
LTULEM423_360007100
LTULEM423_360007500
LTULEM423_360008000
LTULEM423_360008400
LTULEM423_360009600
LTULEM423_360009800
LTULEM423_360010900
LTULEM423_360011000
LTULEM423_360011400
LTULEM423_360011800
LTULEM423_360012300
LTULEM423_360012400
LTULEM423_360014200
LTULEM423_360014300
LTULEM423_360015400
LTULEM423_360015500
LTULEM423_360015700
LTULEM423_360015800
LTULEM423_360016000
LTULEM423_360016200
LTULEM423_360016300
LTULEM423_360016800
LTULEM423_360017400
LTULEM423_360018900
LTULEM423_360020000
LTULEM423_360020500
LTULEM423_360020600
LTULEM423_360020900
LTULEM423_360021300
LTULEM423_360021500
LTULEM423_360021700
LTULEM423_360021900
LTULEM423_360022000
LTULEM423_360022400
LTULEM423_360023000
LTULEM423_360023200
LTULEM423_360023400
LTULEM423_360025200
LTULEM423_360026000
LTULEM423_360026400
LTULEM423_360026600
LTULEM423_360026700
LTULEM423_360026800
LTULEM423_360026900
LTULEM423_360027700
LTULEM423_360028000
LTULEM423_360028100
LTULEM423_360028500
LTULEM423_360028600
LTULEM423_360029300
LTULEM423_360029500
LTULEM423_360029700
LTULEM423_360029800
LTULEM423_360030300
LTULEM423_360030900
LTULEM423_360032700
LTULEM423_360032900
LTULEM423_360034300
LTULEM423_360034400
LTULEM423_360035300
LTULEM423_360035900
LTULEM423_360036400
LTULEM423_360037300
LTULEM423_360037500
LTULEM423_360037900
LTULEM423_360038000
LTULEM423_360039800
LTULEM423_360040200
LTULEM423_360040800
LTULEM423_360042000
LTULEM423_360042400
LTULEM423_360042500
LTULEM423_360043500
LTULEM423_360044700
LTULEM423_360045100
LTULEM423_360045500
LTULEM423_360045900
LTULEM423_360046300
LTULEM423_360046400
LTULEM423_360047300
LTULEM423_360048400
LTULEM423_360048700
LTULEM423_360049500
LTULEM423_360049600
LTULEM423_360049800
LTULEM423_360050100
LTULEM423_360050600
LTULEM423_360052100
LTULEM423_360052400
LTULEM423_360052800
LTULEM423_360052900
LTULEM423_360053000
LTULEM423_360053100
LTULEM423_360053300
LTULEM423_360053600
LTULEM423_360053700
LTULEM423_360053900
LTULEM423_360055600
LTULEM423_360056000
LTULEM423_360057000
LTULEM423_360057600
LTULEM423_360057800
LTULEM423_360057900
LTULEM423_360058300
LTULEM423_360058800
LTULEM423_360058900
LTULEM423_360059100
LTULEM423_360059600
LTULEM423_360059700
LTULEM423_360059900
LTULEM423_360061400
LTULEM423_360061700
LTULEM423_360062300
LTULEM423_360062600
LTULEM423_360063200
LTULEM423_360063300
LTULEM423_360063500
LTULEM423_360063700
LTULEM423_360063900
LTULEM423_360064200
LTULEM423_360065700
LTULEM423_360066000
LTULEM423_360066200
LTULEM423_360066800
LTULEM423_360067300
LTULEM423_360068200
LTULEM423_360068800
LTULEM423_360069000
LTULEM423_360071100
LTULEM423_360071400
LTULEM423_360071500
LTULEM423_360071700
LTULEM423_360072900
LTULEM423_360073100
LTULEM423_360073800
LTULEM423_360074800
LTULEM423_360074900
LTULEM423_360075100
LTULEM423_360075500
LTULEM423_360076200
LTULEM423_360076400
LTULEM423_360076600
LTULEM423_360078400
LTULEM423_360078600
LTULEM423_360079700
LTULEM423_360081200
LTULEM423_360081500
LTULEM423_360082100
LTULEM423_360082400
LTULEM423_360083700
LTULEM423_360084100

## Sheet: LEM, genes with SNP
LTULEM423_350053800
LTULEM423_250019800
LTULEM423_250019800
LTULEM423_320034200
LTULEM423_300015900
LTULEM423_350038300
LTULEM423_360071400
LTULEM423_360071400
LTULEM423_360071400
LTULEM423_360023500
LTULEM423_360023500
LTULEM423_290023200
LTULEM423_290023200
LTULEM423_210015800
LTULEM423_210015800
LTULEM423_350036200
LTULEM423_180012300
LTULEM423_340014300
LTULEM423_090009800
LTULEM423_100013900
LTULEM423_360063700
LTULEM423_350020200
LTULEM423_160007900
LTULEM423_160007900
LTULEM423_160007900
LTULEM423_180012100
LTULEM423_270020600
LTULEM423_150007400
LTULEM423_290019000
LTULEM423_290016800
LTULEM423_070006100
LTULEM423_280012700
LTULEM423_080010600
LTULEM423_270016900
LTULEM423_350005700
LTULEM423_350005700
LTULEM423_320018600
LTULEM423_150020300
LTULEM423_300021600
LTULEM423_140013500
LTULEM423_360049400
LTULEM423_090012600
LTULEM423_190014500
LTULEM423_190014500
LTULEM423_090011100
LTULEM423_320040000
LTULEM423_150019400
LTULEM423_260025100
LTULEM423_350033800
LTULEM423_250030000
LTULEM423_170007700
LTULEM423_110017200
LTULEM423_280013700
LTULEM423_260025800
LTULEM423_200022600
LTULEM423_040013400
LTULEM423_190014600
LTULEM423_190014600
LTULEM423_190014600
LTULEM423_200012700
LTULEM423_200012700
LTULEM423_350027800
LTULEM423_300024900
LTULEM423_220007500
LTULEM423_220007500
LTULEM423_020006700
LTULEM423_330041500
LTULEM423_330041500
LTULEM423_200014000
LTULEM423_200014000
LTULEM423_170009600
LTULEM423_250007900
LTULEM423_100011000
LTULEM423_250018100
LTULEM423_360048100
LTULEM423_160022700
LTULEM423_340013800
LTULEM423_360037900
LTULEM423_360037900
LTULEM423_360072800
LTULEM423_250012700
LTULEM423_300022300
LTULEM423_170015400
LTULEM423_170015400
LTULEM423_170015400
LTULEM423_170015400
LTULEM423_170017600
LTULEM423_050016600
LTULEM423_270025300
LTULEM423_210019200
LTULEM423_300021900
LTULEM423_340031300
LTULEM423_340031300
LTULEM423_340031300
LTULEM423_360056300
LTULEM423_210021800
LTULEM423_280029300
LTULEM423_130018300
LTULEM423_340013900
LTULEM423_050011300
LTULEM423_050011300
LTULEM423_270032500
LTULEM423_030010200
LTULEM423_030010200
LTULEM423_030010200
LTULEM423_150017800
LTULEM423_330021500
LTULEM423_180010900
LTULEM423_180010900
LTULEM423_200020200
LTULEM423_340044800
LTULEM423_340006900
LTULEM423_260015300
LTULEM423_260007500
LTULEM423_030012700
LTULEM423_080006500
LTULEM423_080006500
LTULEM423_080006500
LTULEM423_320024000
LTULEM423_350037800
LTULEM423_360053600
LTULEM423_330032100
LTULEM423_360012300
LTULEM423_260028600
LTULEM423_280011400
LTULEM423_320025700
LTULEM423_020006500
LTULEM423_360042400
LTULEM423_040013000
LTULEM423_040013000
LTULEM423_270027200
LTULEM423_070006200
LTULEM423_100010400
LTULEM423_340012600
LTULEM423_320047100
LTULEM423_300035100
LTULEM423_300035100
LTULEM423_300035100
LTULEM423_060009600
LTULEM423_330009500
LTULEM423_170015000
LTULEM423_360038600
LTULEM423_290013600
LTULEM423_120013200
LTULEM423_090011400
LTULEM423_250032200
LTULEM423_270025500
LTULEM423_260026200
LTULEM423_110016600
LTULEM423_360063000
LTULEM423_360063000
LTULEM423_320043600
LTULEM423_350016500
LTULEM423_350016500
LTULEM423_300020700
LTULEM423_240016100
LTULEM423_180015100
LTULEM423_180015100
LTULEM423_360011800
LTULEM423_070017200
LTULEM423_100007800
LTULEM423_170007000
LTULEM423_170007000
LTULEM423_350036800
LTULEM423_330021300
LTULEM423_320012400
LTULEM423_110014900
LTULEM423_160009200
LTULEM423_160009200
LTULEM423_250019500
LTULEM423_290033700
LTULEM423_360070300
LTULEM423_300007700
LTULEM423_150011300
LTULEM423_340034500
LTULEM423_150005600
LTULEM423_150005600
LTULEM423_360055800
LTULEM423_170012300
LTULEM423_150012400
LTULEM423_130008400
LTULEM423_130008400
LTULEM423_320015600
LTULEM423_290005400
LTULEM423_210019800
LTULEM423_270028400
LTULEM423_270028400
LTULEM423_130008300
LTULEM423_330029800
LTULEM423_340012500
LTULEM423_320023700
LTULEM423_290010200
LTULEM423_330015700
LTULEM423_240014500
LTULEM423_240014500
LTULEM423_260026600
LTULEM423_260026600
LTULEM423_360042700
LTULEM423_340013600
LTULEM423_070008200
LTULEM423_070008200
LTULEM423_070008200
LTULEM423_060014300
LTULEM423_350032400
LTULEM423_290021900
LTULEM423_220013900
LTULEM423_070020000
LTULEM423_070020000
LTULEM423_070020000
LTULEM423_070020000
LTULEM423_330039100
LTULEM423_330039100
LTULEM423_330039100
LTULEM423_070009300
LTULEM423_070009300
LTULEM423_330036900
LTULEM423_250010300
LTULEM423_170012500
LTULEM423_330033700
LTULEM423_280030100
LTULEM423_280030100
LTULEM423_280030100
LTULEM423_260025900
LTULEM423_130021200
LTULEM423_130021200
LTULEM423_130021200
LTULEM423_100011300
LTULEM423_300015100
LTULEM423_300015100
LTULEM423_280026900
LTULEM423_320005100
LTULEM423_300019800
LTULEM423_300019800
LTULEM423_010012700
LTULEM423_270015000
LTULEM423_270015000
LTULEM423_080007700
LTULEM423_270011000
LTULEM423_180013000
LTULEM423_350028800
LTULEM423_350028800
LTULEM423_350028800
LTULEM423_350050500
LTULEM423_170008000
LTULEM423_170008000
LTULEM423_190018500
LTULEM423_060015000
LTULEM423_280023800
LTULEM423_280023800
LTULEM423_280005000
LTULEM423_190010500
LTULEM423_190010500
LTULEM423_330030100
LTULEM423_360021000
LTULEM423_060012000
LTULEM423_100013300
LTULEM423_320022600
LTULEM423_190019700
LTULEM423_360021200
LTULEM423_250013200
LTULEM423_070017400
LTULEM423_070017400
LTULEM423_150015700
LTULEM423_070010100
LTULEM423_260019000
LTULEM423_090012400
LTULEM423_180012500
LTULEM423_170018500
LTULEM423_300010800
LTULEM423_330011300
LTULEM423_330011300
LTULEM423_330011300
LTULEM423_330011300
LTULEM423_180019500
LTULEM423_130010800
LTULEM423_220013200
LTULEM423_210023200
LTULEM423_210023200
LTULEM423_220017200
LTULEM423_320044000
LTULEM423_240019300
LTULEM423_210013700
LTULEM423_040014100
LTULEM423_340038200
LTULEM423_150019100
LTULEM423_260032000
LTULEM423_260032000
LTULEM423_260032000
LTULEM423_330034100
LTULEM423_120009800
LTULEM423_320042700
LTULEM423_320042700
LTULEM423_160013900
LTULEM423_120006900
LTULEM423_270024200
LTULEM423_340026400
LTULEM423_340027800
LTULEM423_290024800
LTULEM423_320006200
LTULEM423_320006200
LTULEM423_110009700
LTULEM423_110009700
LTULEM423_280023900
LTULEM423_030008400
LTULEM423_290005600
LTULEM423_070019200
LTULEM423_070019200
LTULEM423_170009000
LTULEM423_280025100
LTULEM423_290023000
LTULEM423_190017900
LTULEM423_050005000
LTULEM423_260029200
LTULEM423_340042300
LTULEM423_040015600
LTULEM423_240017500
LTULEM423_240017500
LTULEM423_270029300
LTULEM423_240013600
LTULEM423_320045500
LTULEM423_080008900
LTULEM423_170014900
LTULEM423_350034200
LTULEM423_300014300
LTULEM423_300014300
LTULEM423_240014600
LTULEM423_190005400
LTULEM423_320006500
LTULEM423_070019700
LTULEM423_360011300
LTULEM423_050012200
LTULEM423_050012200
LTULEM423_360016000
LTULEM423_240015000
LTULEM423_110014200
LTULEM423_150010500
LTULEM423_300031700
LTULEM423_360036500
LTULEM423_350026500
LTULEM423_350026500
LTULEM423_030006100
LTULEM423_030006100
LTULEM423_120008900
LTULEM423_120008900
LTULEM423_160015400
LTULEM423_320048000
LTULEM423_350043300
LTULEM423_290023300
LTULEM423_110009600
LTULEM423_320019600
LTULEM423_230006100
LTULEM423_350050600
LTULEM423_250019000
LTULEM423_350049800
LTULEM423_190010600
LTULEM423_290006100
LTULEM423_250007100
LTULEM423_320048400
LTULEM423_050016700
LTULEM423_270022700
LTULEM423_280018100
LTULEM423_090012700
LTULEM423_090012700
LTULEM423_250018900
LTULEM423_360066900
LTULEM423_200007700
LTULEM423_350013300
LTULEM423_080009600
LTULEM423_080009600
LTULEM423_180016000
LTULEM423_180016000
LTULEM423_180016000
LTULEM423_170017500
LTULEM423_170017500
LTULEM423_170017500
LTULEM423_050012800
LTULEM423_060013900
LTULEM423_250024000
LTULEM423_250024000
LTULEM423_080014100
LTULEM423_120014400
LTULEM423_320024200
LTULEM423_130013500
LTULEM423_130013500
LTULEM423_230018600
LTULEM423_160017900
LTULEM423_160017900
LTULEM423_040009700
LTULEM423_350029500
LTULEM423_360035900
LTULEM423_180015300
LTULEM423_180015300
LTULEM423_320021200
LTULEM423_360056500
LTULEM423_070019100
LTULEM423_200011400
LTULEM423_130017800
LTULEM423_010006200
LTULEM423_160017400
LTULEM423_330032200
LTULEM423_280031200
LTULEM423_280005600
LTULEM423_340028200
LTULEM423_270019300
LTULEM423_280023600
LTULEM423_270009600
LTULEM423_270009600
LTULEM423_270009600
LTULEM423_270009600
LTULEM423_150013000
LTULEM423_360040200
LTULEM423_360040200
LTULEM423_040010800
LTULEM423_040010800
LTULEM423_300026300
LTULEM423_360065800
LTULEM423_320018400
LTULEM423_320036900
LTULEM423_180010800
LTULEM423_340020600
LTULEM423_340020600
LTULEM423_330033100
LTULEM423_350028900
LTULEM423_320040200
LTULEM423_150016700
LTULEM423_180014800
LTULEM423_290007100
LTULEM423_330014300
LTULEM423_360038000
LTULEM423_210014300
LTULEM423_350026800
LTULEM423_150006900
LTULEM423_360082700
LTULEM423_290024100
LTULEM423_290024100
LTULEM423_100006400
LTULEM423_350012300
LTULEM423_300023500
LTULEM423_300023500
LTULEM423_350024000
LTULEM423_250008800
LTULEM423_250008800
LTULEM423_290031200
LTULEM423_180006600
LTULEM423_280038200
LTULEM423_020008400
LTULEM423_290007900
LTULEM423_260030600
LTULEM423_120008400
LTULEM423_360066300
LTULEM423_360066300
LTULEM423_170009400
LTULEM423_340015600
LTULEM423_340015600
LTULEM423_350057300
LTULEM423_360013700
LTULEM423_260015900
LTULEM423_200015700
LTULEM423_290028100
LTULEM423_050005400
LTULEM423_200022200
LTULEM423_200022200
LTULEM423_290022800
LTULEM423_200015000
LTULEM423_200015000
LTULEM423_200007100
LTULEM423_340043200
LTULEM423_220020000
LTULEM423_240027000
LTULEM423_240027000
LTULEM423_340006200
LTULEM423_240009800
LTULEM423_240009800
LTULEM423_360073300
LTULEM423_360073300
LTULEM423_340045100
LTULEM423_350036500
LTULEM423_350036500
LTULEM423_350036500
LTULEM423_240021800
LTULEM423_070007300
LTULEM423_340023400
LTULEM423_260023900
LTULEM423_350051700
LTULEM423_350051700
LTULEM423_160010700
LTULEM423_070017600
LTULEM423_180005700
LTULEM423_290011400
LTULEM423_330009100
LTULEM423_090007100
LTULEM423_210024100
LTULEM423_010011300
LTULEM423_330036000
LTULEM423_360083700
LTULEM423_340008800
LTULEM423_200007000
LTULEM423_340007000
LTULEM423_340007000
LTULEM423_310016000
LTULEM423_070012000
LTULEM423_260015800
LTULEM423_340030900
LTULEM423_360071800
LTULEM423_320048600
LTULEM423_170010100
LTULEM423_360021400
LTULEM423_270024100
LTULEM423_200008100
LTULEM423_200018000
LTULEM423_030009600
LTULEM423_360035700
LTULEM423_290027100
LTULEM423_170015100
LTULEM423_010006700
LTULEM423_050013500
LTULEM423_290034600
LTULEM423_290034600
LTULEM423_330043300
LTULEM423_360051800
LTULEM423_150016900
LTULEM423_150016900
LTULEM423_150016900
LTULEM423_080011700
LTULEM423_080011700
LTULEM423_080011700
LTULEM423_060016000
LTULEM423_290032200
LTULEM423_350026300
LTULEM423_350026300
LTULEM423_350026300
LTULEM423_200014600
LTULEM423_290013400
LTULEM423_280016700
LTULEM423_070012900
LTULEM423_130015800
LTULEM423_340043800
LTULEM423_230011200
LTULEM423_280020100
LTULEM423_350057100
LTULEM423_350057100
LTULEM423_240005200
LTULEM423_170016600
LTULEM423_280035200
LTULEM423_350009500
LTULEM423_240009700
LTULEM423_220011000
LTULEM423_330010800
LTULEM423_320032100
LTULEM423_290024500
LTULEM423_260017100
LTULEM423_260017100
LTULEM423_280009000
LTULEM423_360012600
LTULEM423_270027000
LTULEM423_030011000
LTULEM423_030009300
LTULEM423_030009300
LTULEM423_030009300
LTULEM423_270029000
LTULEM423_030009200
LTULEM423_240027300
LTULEM423_250019200
LTULEM423_350055800
LTULEM423_320007700
LTULEM423_300037000
LTULEM423_260016100
LTULEM423_260016100
LTULEM423_260016100
LTULEM423_320018100
LTULEM423_010012500
LTULEM423_120014800
LTULEM423_300044200
LTULEM423_300044200
LTULEM423_340024600
LTULEM423_270015300
LTULEM423_330005000
LTULEM423_330005000
LTULEM423_100018100
LTULEM423_170018300
LTULEM423_170018300
LTULEM423_250009900
LTULEM423_160013200
LTULEM423_150016000
LTULEM423_360024400
LTULEM423_150012300
LTULEM423_200011700
LTULEM423_160006600
LTULEM423_280015100
LTULEM423_250027100
LTULEM423_250027100
LTULEM423_160009000
LTULEM423_320034600
LTULEM423_110011900
LTULEM423_160016200
LTULEM423_080011600
LTULEM423_340011900
LTULEM423_120006500
LTULEM423_270021700
LTULEM423_330019100
LTULEM423_350007500
LTULEM423_270014100
LTULEM423_270014100
LTULEM423_020005700
LTULEM423_130013700
LTULEM423_330034800
LTULEM423_340017700
LTULEM423_180011900
LTULEM423_180011900
LTULEM423_070012200
LTULEM423_200016500
LTULEM423_200016500
LTULEM423_290029600
LTULEM423_300016900
LTULEM423_300016900
LTULEM423_290011100
LTULEM423_320008600
LTULEM423_260012500
LTULEM423_360068600
LTULEM423_180006400
LTULEM423_180006400
LTULEM423_090005700
LTULEM423_320014500
LTULEM423_040009800
LTULEM423_160011100
LTULEM423_160011100
LTULEM423_300030100
LTULEM423_170017400
LTULEM423_190015300
LTULEM423_270009500
LTULEM423_220014900
LTULEM423_220014900
LTULEM423_360058700
LTULEM423_210023500
LTULEM423_270008600
LTULEM423_270008600
LTULEM423_260020900
LTULEM423_070013100
LTULEM423_080009800
LTULEM423_350023700
LTULEM423_360020100
LTULEM423_350054900
LTULEM423_350013100
LTULEM423_350013100
LTULEM423_330028300
LTULEM423_330021100
LTULEM423_260014800
LTULEM423_240013100
LTULEM423_330041300
LTULEM423_330035500
LTULEM423_220011600
LTULEM423_220011600
LTULEM423_240008400
LTULEM423_160015500
LTULEM423_350030800
LTULEM423_340042800
LTULEM423_340042800
LTULEM423_060019500
LTULEM423_060019500
LTULEM423_360066000
LTULEM423_360066000
LTULEM423_050009900
LTULEM423_360016200
LTULEM423_250014400
LTULEM423_260013500
LTULEM423_260014500
LTULEM423_180017200
LTULEM423_180017200
LTULEM423_190011100
LTULEM423_350061100
LTULEM423_220010200
LTULEM423_170020400
LTULEM423_220014400
LTULEM423_350031700
LTULEM423_350031700
LTULEM423_340011200
LTULEM423_320015800
LTULEM423_250020000
LTULEM423_250020000
LTULEM423_020006000
LTULEM423_210014800
LTULEM423_010006500
LTULEM423_330028600
LTULEM423_110005200
LTULEM423_120011900
LTULEM423_190015800
LTULEM423_350037100
LTULEM423_190009800
LTULEM423_360054400
LTULEM423_160017700
LTULEM423_360063900
LTULEM423_080005400
LTULEM423_360013600
LTULEM423_360073700
LTULEM423_360007500
LTULEM423_260028900
LTULEM423_090013100
LTULEM423_160017500
LTULEM423_360042600
LTULEM423_250015700
LTULEM423_320044100
LTULEM423_040008000
LTULEM423_040008000
LTULEM423_040008000
LTULEM423_240014100
LTULEM423_280020900
LTULEM423_280020900
LTULEM423_360057500
LTULEM423_360050000
LTULEM423_170018600
LTULEM423_290031500
LTULEM423_130009700
LTULEM423_130009700
LTULEM423_250029600
LTULEM423_210021400
LTULEM423_210021400
LTULEM423_100016400
LTULEM423_100016400
LTULEM423_270009900
LTULEM423_270009900
LTULEM423_300020900
LTULEM423_350012800
LTULEM423_060014800
LTULEM423_060014800
LTULEM423_330023600
LTULEM423_330023600
LTULEM423_160017200
LTULEM423_160017200
LTULEM423_160017200
LTULEM423_110005500
LTULEM423_110009500
LTULEM423_340034800
LTULEM423_330032900
LTULEM423_330032900
LTULEM423_330032900
LTULEM423_270014700
LTULEM423_180014400
LTULEM423_250008100
LTULEM423_050011600
LTULEM423_340031500
LTULEM423_040010000
LTULEM423_360074800
LTULEM423_010010600
LTULEM423_250024400
LTULEM423_260013400
LTULEM423_270017700
LTULEM423_280025600
LTULEM423_360044700
LTULEM423_360044700
LTULEM423_360044700
LTULEM423_280018700
LTULEM423_210024300
LTULEM423_210015300
LTULEM423_300028800
LTULEM423_080015300
LTULEM423_270018500
LTULEM423_280007900
LTULEM423_110010400
LTULEM423_140016900
LTULEM423_320022500
LTULEM423_020009300
LTULEM423_110013700
LTULEM423_080007400
LTULEM423_080007400
LTULEM423_150011900
LTULEM423_150011900
LTULEM423_150011900
LTULEM423_010010500
LTULEM423_160010800
LTULEM423_350007400
LTULEM423_320035500
LTULEM423_320035500
LTULEM423_210015700
LTULEM423_330038700
LTULEM423_330038700
LTULEM423_110018700
LTULEM423_320048900
LTULEM423_320048900
LTULEM423_220013600
LTULEM423_300018500
LTULEM423_360016500
LTULEM423_350041800
LTULEM423_350041800
LTULEM423_090009400
LTULEM423_090009400
LTULEM423_090009400
LTULEM423_170009800
LTULEM423_250017400
LTULEM423_250017400
LTULEM423_250017400
LTULEM423_240007100
LTULEM423_150010700
LTULEM423_150011200
LTULEM423_320014400
LTULEM423_350034700
LTULEM423_190010900
LTULEM423_330027700
LTULEM423_330027700
LTULEM423_320031800
LTULEM423_360056400
LTULEM423_110007700
LTULEM423_280030700
LTULEM423_260024800
LTULEM423_260024800
LTULEM423_360015800
LTULEM423_100015400
LTULEM423_030007700
LTULEM423_340011500
LTULEM423_320013900
LTULEM423_320013900
LTULEM423_330012000
LTULEM423_120008700
LTULEM423_130007100
LTULEM423_130007100
LTULEM423_080009500
LTULEM423_240025600
LTULEM423_240025600
LTULEM423_240025600
LTULEM423_240025600
LTULEM423_270012900
LTULEM423_340005700
LTULEM423_350059800
LTULEM423_350059800
LTULEM423_360070400
LTULEM423_360070400
LTULEM423_320032000
LTULEM423_230008200
LTULEM423_350033400
LTULEM423_070016800
LTULEM423_160005100
LTULEM423_100012300
LTULEM423_330037100
LTULEM423_340043300
LTULEM423_250022500
LTULEM423_250022500
LTULEM423_040010200
LTULEM423_350037700
LTULEM423_340034100
LTULEM423_340034100
LTULEM423_320029700
LTULEM423_280031000
LTULEM423_050011500
LTULEM423_290015500
LTULEM423_080011000
LTULEM423_360065100
LTULEM423_260030100
LTULEM423_260030100
LTULEM423_260030100
LTULEM423_260030100
LTULEM423_350044800
LTULEM423_200006900
LTULEM423_240026300
LTULEM423_240026300
LTULEM423_170020300
LTULEM423_030008200
LTULEM423_250015800
LTULEM423_250015800
LTULEM423_350045200
LTULEM423_130017100
LTULEM423_320025400
LTULEM423_070014300
LTULEM423_200012600
LTULEM423_300041500
LTULEM423_110017100
LTULEM423_010009500
LTULEM423_010009500
LTULEM423_090015000
LTULEM423_360073600
LTULEM423_360073600
LTULEM423_360073600
LTULEM423_360073600
LTULEM423_360050300
LTULEM423_010007100
LTULEM423_320032600
LTULEM423_190013400
LTULEM423_340040300
LTULEM423_020006800
LTULEM423_360005600
LTULEM423_250018800
LTULEM423_340042200
LTULEM423_210022700
LTULEM423_350031100
LTULEM423_070006400
LTULEM423_340042000
LTULEM423_300025600
LTULEM423_360029800
LTULEM423_360029800
LTULEM423_360029800
LTULEM423_300017100
LTULEM423_350046500
LTULEM423_320023800
LTULEM423_040017100
LTULEM423_040017100
LTULEM423_260009900
LTULEM423_220012400
LTULEM423_130014300
LTULEM423_130014300
LTULEM423_190015000
LTULEM423_190015000
LTULEM423_360039000
LTULEM423_330023300
LTULEM423_280024400
LTULEM423_080007000
LTULEM423_150019800
LTULEM423_320026100
LTULEM423_080009000
LTULEM423_200005900
LTULEM423_290030100
LTULEM423_270021000
LTULEM423_360008000
LTULEM423_360008000
LTULEM423_340007800
LTULEM423_340007800
LTULEM423_340036100
LTULEM423_300005600
LTULEM423_070017500
LTULEM423_360058000
LTULEM423_330043100
LTULEM423_110012300
LTULEM423_220010500
LTULEM423_170006100
LTULEM423_360048200
LTULEM423_150007000
LTULEM423_300024200
LTULEM423_300023700
LTULEM423_090012500
LTULEM423_040008800
LTULEM423_300028700
LTULEM423_300028700
LTULEM423_160008600
LTULEM423_320045900
LTULEM423_320036700
LTULEM423_360036400
LTULEM423_360036400
LTULEM423_360020000
LTULEM423_290006300
LTULEM423_020010000
LTULEM423_040016000
LTULEM423_280016400
LTULEM423_280014900
LTULEM423_220008500
LTULEM423_350021900
LTULEM423_340030500
LTULEM423_250029500
LTULEM423_350022000
LTULEM423_350039200
LTULEM423_160021400
LTULEM423_350013500
LTULEM423_080013700
LTULEM423_150006800
LTULEM423_240012300
LTULEM423_320026200
LTULEM423_230006300
LTULEM423_320014000
LTULEM423_320014000
LTULEM423_210022300
LTULEM423_360072900
LTULEM423_340020100
LTULEM423_340020100
LTULEM423_340020100
LTULEM423_280029700
LTULEM423_270010800
LTULEM423_150006500
LTULEM423_200011100
LTULEM423_200011100
LTULEM423_240011400
LTULEM423_180009000
LTULEM423_350039000
LTULEM423_350039000
LTULEM423_150018300
LTULEM423_100013400
LTULEM423_040007600
LTULEM423_350012400
LTULEM423_350012400
LTULEM423_350012400
LTULEM423_350012400
LTULEM423_150005500
LTULEM423_150005500
LTULEM423_150005500
LTULEM423_020009200
LTULEM423_020009200
LTULEM423_280017000
LTULEM423_210013900
LTULEM423_210013900
LTULEM423_320018500
LTULEM423_320027900
LTULEM423_320036100
LTULEM423_190008600
LTULEM423_250012500
LTULEM423_210014100
LTULEM423_060005800
LTULEM423_350041100
LTULEM423_220014600
LTULEM423_220014600
LTULEM423_340019400
LTULEM423_340019400
LTULEM423_360038800
LTULEM423_200013000
LTULEM423_360081200
LTULEM423_350050000
LTULEM423_360027700
LTULEM423_280028700
LTULEM423_300029000
LTULEM423_300041100
LTULEM423_300041100
LTULEM423_360018900
LTULEM423_210014600
LTULEM423_240010500
LTULEM423_280009800
LTULEM423_350012900
LTULEM423_330036600
LTULEM423_330036600
LTULEM423_130019300
LTULEM423_280007400
LTULEM423_300021300
LTULEM423_320005800
LTULEM423_160022900
LTULEM423_160022900
LTULEM423_170007800
LTULEM423_260027300
LTULEM423_360065300
LTULEM423_260026700
LTULEM423_260026700
LTULEM423_260026700
LTULEM423_220008900
LTULEM423_340037800
LTULEM423_340037800
LTULEM423_340037800
LTULEM423_030008300
LTULEM423_360081500
LTULEM423_360081500
LTULEM423_360046300
LTULEM423_360046300
LTULEM423_290027600
LTULEM423_350047300
LTULEM423_350047300
LTULEM423_350047300
LTULEM423_030011300
LTULEM423_300024000
LTULEM423_360064200
LTULEM423_360016300
LTULEM423_320027500
LTULEM423_350010100
LTULEM423_360071700
LTULEM423_360071700
LTULEM423_020007200
LTULEM423_110019100
LTULEM423_330021800
LTULEM423_330021800
LTULEM423_240014200
LTULEM423_350056700
LTULEM423_220013800
LTULEM423_340041800
LTULEM423_210020500
LTULEM423_300015500
LTULEM423_100016100
LTULEM423_190007800
LTULEM423_290005200
LTULEM423_220009000
LTULEM423_220009000
LTULEM423_030014100
LTULEM423_350035400
LTULEM423_040016800
LTULEM423_050006900
LTULEM423_190013900
LTULEM423_220014700
LTULEM423_220014700
LTULEM423_360063200
LTULEM423_270020900
LTULEM423_200020600
LTULEM423_290027300
LTULEM423_360036300
LTULEM423_160012900
LTULEM423_320006400
LTULEM423_320006400
LTULEM423_300030500
LTULEM423_300030500
LTULEM423_060009800
LTULEM423_040006100
LTULEM423_140008700
LTULEM423_180014600
LTULEM423_180014600
LTULEM423_320028300
LTULEM423_300023800
LTULEM423_330010500
LTULEM423_330010500
LTULEM423_330014900
LTULEM423_360036200
LTULEM423_240013000
LTULEM423_300025800
LTULEM423_270025400
LTULEM423_200011800
LTULEM423_200011800
LTULEM423_090010100
LTULEM423_330005500
LTULEM423_340024200
LTULEM423_340024200
LTULEM423_210016100
LTULEM423_140017300
LTULEM423_130014800
LTULEM423_130014800
LTULEM423_290026200
LTULEM423_120009000
LTULEM423_250010500
LTULEM423_250027300

## Sheet: Genes under positive selection
LTULEM423_010005600
LTULEM423_010005700
LTULEM423_010005800
LTULEM423_010006100
LTULEM423_010007200
LTULEM423_010007600
LTULEM423_010009000
LTULEM423_010009400
LTULEM423_010009500
LTULEM423_010010000
LTULEM423_010012100
LTULEM423_010012500
LTULEM423_010012700
LTULEM423_010013300
LTULEM423_020005100
LTULEM423_020006200
LTULEM423_020006500
LTULEM423_020006600
LTULEM423_020006700
LTULEM423_020006800
LTULEM423_020007200
LTULEM423_020007600
LTULEM423_020008000
LTULEM423_020008300
LTULEM423_020009000
LTULEM423_020009200
LTULEM423_020010000
LTULEM423_020010300
LTULEM423_020010700
LTULEM423_020010900
LTULEM423_020011100
LTULEM423_030005000
LTULEM423_030005600
LTULEM423_030005800
LTULEM423_030006100
LTULEM423_030006200
LTULEM423_030006400
LTULEM423_030006600
LTULEM423_030007600
LTULEM423_030007700
LTULEM423_030007800
LTULEM423_030008200
LTULEM423_030008400
LTULEM423_030008600
LTULEM423_030008700
LTULEM423_030009100
LTULEM423_030009300
LTULEM423_030009500
LTULEM423_030010200
LTULEM423_030010600
LTULEM423_030011000
LTULEM423_030011300
LTULEM423_030011700
LTULEM423_030012200
LTULEM423_030012400
LTULEM423_030013100
LTULEM423_030013200
LTULEM423_030013300
LTULEM423_030013400
LTULEM423_030013500
LTULEM423_030014000
LTULEM423_030014100
LTULEM423_030014200
LTULEM423_030014600
LTULEM423_030015000
LTULEM423_040006600
LTULEM423_040007100
LTULEM423_040007200
LTULEM423_040009400
LTULEM423_040009900
LTULEM423_040010000
LTULEM423_040010200
LTULEM423_040011000
LTULEM423_040011600
LTULEM423_040012000
LTULEM423_040013400
LTULEM423_040014200
LTULEM423_040015700
LTULEM423_040016000
LTULEM423_040016500
LTULEM423_050005000
LTULEM423_050005500
LTULEM423_050006300
LTULEM423_050006400
LTULEM423_050006500
LTULEM423_050006900
LTULEM423_050007300
LTULEM423_050007800
LTULEM423_050009200
LTULEM423_050009600
LTULEM423_050009900
LTULEM423_050010700
LTULEM423_050010800
LTULEM423_050011100
LTULEM423_050011300
LTULEM423_050011500
LTULEM423_050011600
LTULEM423_050011900
LTULEM423_050012200
LTULEM423_050012300
LTULEM423_050013000
LTULEM423_050013800
LTULEM423_050014000
LTULEM423_050014500
LTULEM423_050016300
LTULEM423_060005400
LTULEM423_060005800
LTULEM423_060007700
LTULEM423_060007900
LTULEM423_060008300
LTULEM423_060008700
LTULEM423_060008800
LTULEM423_060009100
LTULEM423_060010100
LTULEM423_060010600
LTULEM423_060011300
LTULEM423_060011500
LTULEM423_060011700
LTULEM423_060011900
LTULEM423_060012000
LTULEM423_060013200
LTULEM423_060013500
LTULEM423_060013800
LTULEM423_060014100
LTULEM423_060014200
LTULEM423_060014300
LTULEM423_060014800
LTULEM423_060014900
LTULEM423_060015200
LTULEM423_060015700
LTULEM423_060016400
LTULEM423_060017100
LTULEM423_060017300
LTULEM423_060017400
LTULEM423_060017500
LTULEM423_060017600
LTULEM423_060017900
LTULEM423_060019200
LTULEM423_070005700
LTULEM423_070006800
LTULEM423_070008200
LTULEM423_070008300
LTULEM423_070008500
LTULEM423_070009100
LTULEM423_070009900
LTULEM423_070010200
LTULEM423_070011700
LTULEM423_070012100
LTULEM423_070012200
LTULEM423_070012500
LTULEM423_070013000
LTULEM423_070014500
LTULEM423_070015100
LTULEM423_070015200
LTULEM423_070016100
LTULEM423_070016300
LTULEM423_070016500
LTULEM423_070016700
LTULEM423_070016800
LTULEM423_070017000
LTULEM423_070017400
LTULEM423_070017500
LTULEM423_070018200
LTULEM423_080006100
LTULEM423_080007000
LTULEM423_080007300
LTULEM423_080007700
LTULEM423_080008200
LTULEM423_080008500
LTULEM423_080009300
LTULEM423_080009600
LTULEM423_080009800
LTULEM423_080010600
LTULEM423_080010800
LTULEM423_080012300
LTULEM423_080012800
LTULEM423_080014100
LTULEM423_080014300
LTULEM423_080014800
LTULEM423_090005000
LTULEM423_090006200
LTULEM423_090006500
LTULEM423_090007200
LTULEM423_090007700
LTULEM423_090008400
LTULEM423_090009400
LTULEM423_090009700
LTULEM423_090010200
LTULEM423_090010700
LTULEM423_090011100
LTULEM423_090011700
LTULEM423_090012100
LTULEM423_090012700
LTULEM423_090013300
LTULEM423_090013800
LTULEM423_090015000
LTULEM423_090017700
LTULEM423_090017900
LTULEM423_090018200
LTULEM423_090019300
LTULEM423_090020000
LTULEM423_090020100
LTULEM423_090020400
LTULEM423_090021000
LTULEM423_090021500
LTULEM423_090022100
LTULEM423_090022300
LTULEM423_100007700
LTULEM423_100007800
LTULEM423_100008000
LTULEM423_100008100
LTULEM423_100008300
LTULEM423_100008600
LTULEM423_100009000
LTULEM423_100009200
LTULEM423_100009600
LTULEM423_100011000
LTULEM423_100011300
LTULEM423_100012000
LTULEM423_100012200
LTULEM423_100012300
LTULEM423_100012600
LTULEM423_100012700
LTULEM423_100014100
LTULEM423_100014500
LTULEM423_100015300
LTULEM423_100015400
LTULEM423_100015500
LTULEM423_100016000
LTULEM423_100016800
LTULEM423_100017200
LTULEM423_100019400
LTULEM423_110005600
LTULEM423_110006700
LTULEM423_110007300
LTULEM423_110007600
LTULEM423_110008500
LTULEM423_110009100
LTULEM423_110009700
LTULEM423_110009800
LTULEM423_110010300
LTULEM423_110011900
LTULEM423_110012300
LTULEM423_110012700
LTULEM423_110013500
LTULEM423_110013700
LTULEM423_110014300
LTULEM423_110014500
LTULEM423_110014900
LTULEM423_110015300
LTULEM423_110015600
LTULEM423_110016900
LTULEM423_110017000
LTULEM423_110017600
LTULEM423_110018900
LTULEM423_110019100
LTULEM423_110019500
LTULEM423_120006200
LTULEM423_120006300
LTULEM423_120006600
LTULEM423_120006700
LTULEM423_120006900
LTULEM423_120007100
LTULEM423_120007200
LTULEM423_120007300
LTULEM423_120007500
LTULEM423_120008100
LTULEM423_120008200
LTULEM423_120008400
LTULEM423_120008500
LTULEM423_120008700
LTULEM423_120008900
LTULEM423_120009300
LTULEM423_120009900
LTULEM423_120010600
LTULEM423_120010900
LTULEM423_120011000
LTULEM423_120011400
LTULEM423_120011500
LTULEM423_120011700
LTULEM423_120013000
LTULEM423_120013200
LTULEM423_120013300
LTULEM423_120013400
LTULEM423_120013800
LTULEM423_120014000
LTULEM423_120014200
LTULEM423_120014400
LTULEM423_120014700
LTULEM423_120014900
LTULEM423_120015000
LTULEM423_120015400
LTULEM423_120015500
LTULEM423_120015700
LTULEM423_120015900
LTULEM423_130005400
LTULEM423_130005600
LTULEM423_130006000
LTULEM423_130006700
LTULEM423_130009100
LTULEM423_130009400
LTULEM423_130010800
LTULEM423_130011400
LTULEM423_130012300
LTULEM423_130012900
LTULEM423_130013100
LTULEM423_130014000
LTULEM423_130014100
LTULEM423_130014300
LTULEM423_130014800
LTULEM423_130016100
LTULEM423_130018200
LTULEM423_130018500
LTULEM423_130018900
LTULEM423_130019600
LTULEM423_130019700
LTULEM423_130021100
LTULEM423_140005300
LTULEM423_140005400
LTULEM423_140005700
LTULEM423_140007000
LTULEM423_140007500
LTULEM423_140007800
LTULEM423_140008100
LTULEM423_140008200
LTULEM423_140008700
LTULEM423_140008800
LTULEM423_140009200
LTULEM423_140009300
LTULEM423_140009400
LTULEM423_140009500
LTULEM423_140009700
LTULEM423_140009900
LTULEM423_140010300
LTULEM423_140011300
LTULEM423_140011400
LTULEM423_140013100
LTULEM423_140013200
LTULEM423_140013300
LTULEM423_140013400
LTULEM423_140013700
LTULEM423_140014100
LTULEM423_140014700
LTULEM423_140014800
LTULEM423_140015000
LTULEM423_140015300
LTULEM423_140015500
LTULEM423_140015600
LTULEM423_140015700
LTULEM423_140015900
LTULEM423_140016000
LTULEM423_140016100
LTULEM423_140016700
LTULEM423_140017300
LTULEM423_140017400
LTULEM423_140017500
LTULEM423_140018500
LTULEM423_140019100
LTULEM423_140019500
LTULEM423_140019800
LTULEM423_140020200
LTULEM423_140020400
LTULEM423_150005100
LTULEM423_150005600
LTULEM423_150007400
LTULEM423_150007700
LTULEM423_150007800
LTULEM423_150008000
LTULEM423_150008900
LTULEM423_150009900
LTULEM423_150010100
LTULEM423_150010200
LTULEM423_150010500
LTULEM423_150010700
LTULEM423_150011300
LTULEM423_150012100
LTULEM423_150013100
LTULEM423_150013200
LTULEM423_150013500
LTULEM423_150013600
LTULEM423_150014900
LTULEM423_150015100
LTULEM423_150015300
LTULEM423_150016700
LTULEM423_150017600
LTULEM423_150017800
LTULEM423_150018000
LTULEM423_150019900
LTULEM423_160005300
LTULEM423_160005500
LTULEM423_160006800
LTULEM423_160007000
LTULEM423_160007500
LTULEM423_160007800
LTULEM423_160007900
LTULEM423_160008100
LTULEM423_160008600
LTULEM423_160009300
LTULEM423_160009900
LTULEM423_160010000
LTULEM423_160011900
LTULEM423_160012000
LTULEM423_160012300
LTULEM423_160012400
LTULEM423_160012800
LTULEM423_160012900
LTULEM423_160013500
LTULEM423_160014100
LTULEM423_160014300
LTULEM423_160014900
LTULEM423_160016200
LTULEM423_160016900
LTULEM423_160017500
LTULEM423_160017900
LTULEM423_160018500
LTULEM423_160018600
LTULEM423_160018700
LTULEM423_160019400
LTULEM423_160020200
LTULEM423_160022000
LTULEM423_160022700
LTULEM423_170006800
LTULEM423_170007100
LTULEM423_170007600
LTULEM423_170007800
LTULEM423_170008000
LTULEM423_170008400
LTULEM423_170008800
LTULEM423_170009400
LTULEM423_170009800
LTULEM423_170009900
LTULEM423_170010400
LTULEM423_170010500
LTULEM423_170010600
LTULEM423_170011400
LTULEM423_170012500
LTULEM423_170012900
LTULEM423_170014300
LTULEM423_170014700
LTULEM423_170014800
LTULEM423_170015100
LTULEM423_170015400
LTULEM423_170016700
LTULEM423_170017700
LTULEM423_170018100
LTULEM423_170018700
LTULEM423_170019600
LTULEM423_170020500
LTULEM423_180007400
LTULEM423_180007900
LTULEM423_180009200
LTULEM423_180010700
LTULEM423_180012100
LTULEM423_180013000
LTULEM423_180014800
LTULEM423_180015100
LTULEM423_180015600
LTULEM423_180015900
LTULEM423_180016000
LTULEM423_180016300
LTULEM423_180016500
LTULEM423_180016700
LTULEM423_180016900
LTULEM423_180017100
LTULEM423_180017500
LTULEM423_180018000
LTULEM423_180018100
LTULEM423_180018700
LTULEM423_180019300
LTULEM423_180019400
LTULEM423_190006400
LTULEM423_190007100
LTULEM423_190007400
LTULEM423_190007500
LTULEM423_190008200
LTULEM423_190008900
LTULEM423_190009800
LTULEM423_190010300
LTULEM423_190010600
LTULEM423_190011200
LTULEM423_190011700
LTULEM423_190014000
LTULEM423_190014600
LTULEM423_190014700
LTULEM423_190014800
LTULEM423_190015300
LTULEM423_190015700
LTULEM423_190015800
LTULEM423_190017300
LTULEM423_190020500
LTULEM423_200005700
LTULEM423_200006700
LTULEM423_200007100
LTULEM423_200008100
LTULEM423_200008800
LTULEM423_200008900
LTULEM423_200009300
LTULEM423_200010300
LTULEM423_200010500
LTULEM423_200010800
LTULEM423_200011000
LTULEM423_200011600
LTULEM423_200011700
LTULEM423_200011900
LTULEM423_200012600
LTULEM423_200012700
LTULEM423_200013500
LTULEM423_200015000
LTULEM423_200015600
LTULEM423_200016100
LTULEM423_200016700
LTULEM423_200018000
LTULEM423_200018900
LTULEM423_200020200
LTULEM423_200021700
LTULEM423_200021800
LTULEM423_200021900
LTULEM423_200022200
LTULEM423_200023000
LTULEM423_200023700
LTULEM423_200023800
LTULEM423_210006900
LTULEM423_210007000
LTULEM423_210007600
LTULEM423_210008500
LTULEM423_210008600
LTULEM423_210008800
LTULEM423_210009900
LTULEM423_210010400
LTULEM423_210011500
LTULEM423_210011800
LTULEM423_210012000
LTULEM423_210012900
LTULEM423_210013800
LTULEM423_210015100
LTULEM423_210015300
LTULEM423_210015500
LTULEM423_210016100
LTULEM423_210016200
LTULEM423_210016400
LTULEM423_210017400
LTULEM423_210017800
LTULEM423_210019000
LTULEM423_210019200
LTULEM423_210020800
LTULEM423_210021200
LTULEM423_210021400
LTULEM423_210021900
LTULEM423_210022400
LTULEM423_210022900
LTULEM423_210024900
LTULEM423_210027600
LTULEM423_220005700
LTULEM423_220007300
LTULEM423_220008000
LTULEM423_220008400
LTULEM423_220008500
LTULEM423_220010200
LTULEM423_220010600
LTULEM423_220011300
LTULEM423_220011600
LTULEM423_220011900
LTULEM423_220012200
LTULEM423_220012900
LTULEM423_220013000
LTULEM423_220013200
LTULEM423_220013600
LTULEM423_220014000
LTULEM423_220014300
LTULEM423_220014600
LTULEM423_220014700
LTULEM423_220014900
LTULEM423_220015800
LTULEM423_220016000
LTULEM423_220016300
LTULEM423_220016900
LTULEM423_220017000
LTULEM423_220017100
LTULEM423_220017900
LTULEM423_220018000
LTULEM423_220019300
LTULEM423_220020200
LTULEM423_220020800
LTULEM423_230005400
LTULEM423_230006100
LTULEM423_230006800
LTULEM423_230007200
LTULEM423_230007900
LTULEM423_230008500
LTULEM423_230009500
LTULEM423_230009900
LTULEM423_230010000
LTULEM423_230010500
LTULEM423_230010600
LTULEM423_230010800
LTULEM423_230010900
LTULEM423_230011700
LTULEM423_230011900
LTULEM423_230012200
LTULEM423_230013500
LTULEM423_230014500
LTULEM423_230014800
LTULEM423_230015000
LTULEM423_230015100
LTULEM423_230015900
LTULEM423_230016200
LTULEM423_230016300
LTULEM423_230016400
LTULEM423_230016500
LTULEM423_230016600
LTULEM423_230016800
LTULEM423_230017100
LTULEM423_230017200
LTULEM423_230017300
LTULEM423_230017800
LTULEM423_230018400
LTULEM423_230019100
LTULEM423_230020200
LTULEM423_230022300
LTULEM423_230022500
LTULEM423_230022700
LTULEM423_230022800
LTULEM423_230023000
LTULEM423_230023200
LTULEM423_230023500
LTULEM423_230023700
LTULEM423_230023800
LTULEM423_230023900
LTULEM423_230024000
LTULEM423_230025500
LTULEM423_230026700
LTULEM423_230026800
LTULEM423_230027100
LTULEM423_240005700
LTULEM423_240006300
LTULEM423_240006900
LTULEM423_240007800
LTULEM423_240008400
LTULEM423_240008600
LTULEM423_240012000
LTULEM423_240012200
LTULEM423_240013400
LTULEM423_240013600
LTULEM423_240014300
LTULEM423_240014600
LTULEM423_240015000
LTULEM423_240015500
LTULEM423_240016100
LTULEM423_240016200
LTULEM423_240017300
LTULEM423_240018000
LTULEM423_240019400
LTULEM423_240020000
LTULEM423_240020200
LTULEM423_240020300
LTULEM423_240020900
LTULEM423_240021000
LTULEM423_240021800
LTULEM423_240026700
LTULEM423_240026900
LTULEM423_240029500
LTULEM423_240030100
LTULEM423_250005400
LTULEM423_250005500
LTULEM423_250006500
LTULEM423_250007300
LTULEM423_250008600
LTULEM423_250009100
LTULEM423_250009800
LTULEM423_250010300
LTULEM423_250010400
LTULEM423_250012500
LTULEM423_250012600
LTULEM423_250013600
LTULEM423_250014000
LTULEM423_250014500
LTULEM423_250015400
LTULEM423_250016400
LTULEM423_250016900
LTULEM423_250017300
LTULEM423_250017400
LTULEM423_250017700
LTULEM423_250018600
LTULEM423_250018800
LTULEM423_250018900
LTULEM423_250019000
LTULEM423_250019400
LTULEM423_250020100
LTULEM423_250021600
LTULEM423_250022100
LTULEM423_250022600
LTULEM423_250022800
LTULEM423_250024000
LTULEM423_250024900
LTULEM423_250025300
LTULEM423_250026000
LTULEM423_250026300
LTULEM423_250027000
LTULEM423_250030700
LTULEM423_250031100
LTULEM423_250031800
LTULEM423_250032000
LTULEM423_250032200
LTULEM423_260005300
LTULEM423_260005500
LTULEM423_260005800
LTULEM423_260007100
LTULEM423_260007500
LTULEM423_260007700
LTULEM423_260008600
LTULEM423_260009400
LTULEM423_260009700
LTULEM423_260009900
LTULEM423_260010100
LTULEM423_260010300
LTULEM423_260010400
LTULEM423_260010500
LTULEM423_260011000
LTULEM423_260012000
LTULEM423_260012200
LTULEM423_260012700
LTULEM423_260013300
LTULEM423_260013600
LTULEM423_260013900
LTULEM423_260014500
LTULEM423_260014700
LTULEM423_260014800
LTULEM423_260014900
LTULEM423_260015400
LTULEM423_260016100
LTULEM423_260016300
LTULEM423_260016600
LTULEM423_260017000
LTULEM423_260017100
LTULEM423_260017300
LTULEM423_260017800
LTULEM423_260018700
LTULEM423_260018900
LTULEM423_260019200
LTULEM423_260019900
LTULEM423_260020400
LTULEM423_260021400
LTULEM423_260022100
LTULEM423_260022400
LTULEM423_260023400
LTULEM423_260023700
LTULEM423_260023800
LTULEM423_260023900
LTULEM423_260024200
LTULEM423_260024600
LTULEM423_260024800
LTULEM423_260025100
LTULEM423_260025200
LTULEM423_260025400
LTULEM423_260025800
LTULEM423_260025900
LTULEM423_260026000
LTULEM423_260026100
LTULEM423_260026200
LTULEM423_260026500
LTULEM423_260026600
LTULEM423_260026700
LTULEM423_260026800
LTULEM423_260027100
LTULEM423_260027300
LTULEM423_260027400
LTULEM423_260027600
LTULEM423_260028100
LTULEM423_260028600
LTULEM423_260029400
LTULEM423_260029500
LTULEM423_260030100
LTULEM423_260030600
LTULEM423_260032200
LTULEM423_260033000
LTULEM423_260033200
LTULEM423_260033300
LTULEM423_260033500
LTULEM423_270005300
LTULEM423_270005800
LTULEM423_270005900
LTULEM423_270007500
LTULEM423_270008600
LTULEM423_270009800
LTULEM423_270010000
LTULEM423_270010200
LTULEM423_270010700
LTULEM423_270010800
LTULEM423_270010900
LTULEM423_270011300
LTULEM423_270011800
LTULEM423_270011900
LTULEM423_270012800
LTULEM423_270013000
LTULEM423_270013300
LTULEM423_270014700
LTULEM423_270014900
LTULEM423_270015000
LTULEM423_270015500
LTULEM423_270016000
LTULEM423_270016400
LTULEM423_270016500
LTULEM423_270016800
LTULEM423_270017200
LTULEM423_270017900
LTULEM423_270019300
LTULEM423_270020300
LTULEM423_270020400
LTULEM423_270022000
LTULEM423_270022800
LTULEM423_270023200
LTULEM423_270024000
LTULEM423_270024200
LTULEM423_270024500
LTULEM423_270025500
LTULEM423_270025700
LTULEM423_270025800
LTULEM423_270026200
LTULEM423_270026600
LTULEM423_270027300
LTULEM423_270029100
LTULEM423_270029300
LTULEM423_270029500
LTULEM423_270030700
LTULEM423_270031700
LTULEM423_270032000
LTULEM423_270032500
LTULEM423_270032600
LTULEM423_280008300
LTULEM423_280008700
LTULEM423_280009200
LTULEM423_280009700
LTULEM423_280011300
LTULEM423_280012000
LTULEM423_280012400
LTULEM423_280012500
LTULEM423_280012600
LTULEM423_280013700
LTULEM423_280014800
LTULEM423_280015000
LTULEM423_280016400
LTULEM423_280016600
LTULEM423_280016900
LTULEM423_280017000
LTULEM423_280017700
LTULEM423_280019200
LTULEM423_280019300
LTULEM423_280020800
LTULEM423_280021000
LTULEM423_280021100
LTULEM423_280022300
LTULEM423_280022500
LTULEM423_280022700
LTULEM423_280024200
LTULEM423_280024300
LTULEM423_280024400
LTULEM423_280024500
LTULEM423_280024800
LTULEM423_280025100
LTULEM423_280026000
LTULEM423_280026400
LTULEM423_280027400
LTULEM423_280028700
LTULEM423_280029100
LTULEM423_280030000
LTULEM423_280030200
LTULEM423_280031200
LTULEM423_280031300
LTULEM423_280031400
LTULEM423_280032800
LTULEM423_280032900
LTULEM423_280033000
LTULEM423_280033800
LTULEM423_280034500
LTULEM423_290006600
LTULEM423_290008700
LTULEM423_290011600
LTULEM423_290013500
LTULEM423_290013800
LTULEM423_290014200
LTULEM423_290016000
LTULEM423_290017300
LTULEM423_290018100
LTULEM423_290018700
LTULEM423_290018800
LTULEM423_290020300
LTULEM423_290020600
LTULEM423_290021400
LTULEM423_290022900
LTULEM423_290023200
LTULEM423_290024800
LTULEM423_290027000
LTULEM423_290027300
LTULEM423_290028000
LTULEM423_290028300
LTULEM423_290031400
LTULEM423_290031700
LTULEM423_290032600
LTULEM423_290033100
LTULEM423_290033900
LTULEM423_290036100
LTULEM423_300007300
LTULEM423_300007600
LTULEM423_300008900
LTULEM423_300009600
LTULEM423_300010600
LTULEM423_300011700
LTULEM423_300013100
LTULEM423_300013400
LTULEM423_300013600
LTULEM423_300014300
LTULEM423_300015400
LTULEM423_300016900
LTULEM423_300017800
LTULEM423_300018300
LTULEM423_300018500
LTULEM423_300019000
LTULEM423_300019400
LTULEM423_300019500
LTULEM423_300019600
LTULEM423_300019700
LTULEM423_300020000
LTULEM423_300020300
LTULEM423_300021400
LTULEM423_300022900
LTULEM423_300023200
LTULEM423_300023700
LTULEM423_300023800
LTULEM423_300024100
LTULEM423_300024300
LTULEM423_300024500
LTULEM423_300025000
LTULEM423_300025800
LTULEM423_300026100
LTULEM423_300026300
LTULEM423_300026900
LTULEM423_300027100
LTULEM423_300027400
LTULEM423_300028100
LTULEM423_300028700
LTULEM423_300029000
LTULEM423_300029600
LTULEM423_300029900
LTULEM423_300031700
LTULEM423_300033300
LTULEM423_300035800
LTULEM423_300035900
LTULEM423_300036800
LTULEM423_300037500
LTULEM423_300037600
LTULEM423_300038700
LTULEM423_300039600
LTULEM423_300042500
LTULEM423_300042600
LTULEM423_300042800
LTULEM423_310006700
LTULEM423_310007100
LTULEM423_310007600
LTULEM423_310007800
LTULEM423_310008100
LTULEM423_310008900
LTULEM423_310009000
LTULEM423_310009200
LTULEM423_310010000
LTULEM423_310010200
LTULEM423_310010300
LTULEM423_310010700
LTULEM423_310011400
LTULEM423_310011500
LTULEM423_310011700
LTULEM423_310011800
LTULEM423_310012000
LTULEM423_310012100
LTULEM423_310012500
LTULEM423_310014800
LTULEM423_310014900
LTULEM423_310015200
LTULEM423_310015300
LTULEM423_310015500
LTULEM423_310015600
LTULEM423_310015700
LTULEM423_310015900
LTULEM423_310016000
LTULEM423_310016200
LTULEM423_310016500
LTULEM423_310016800
LTULEM423_310017500
LTULEM423_310018500
LTULEM423_310018700
LTULEM423_310018900
LTULEM423_310019100
LTULEM423_310019200
LTULEM423_310019300
LTULEM423_310019400
LTULEM423_310019500
LTULEM423_310019800
LTULEM423_310020100
LTULEM423_310020200
LTULEM423_310020500
LTULEM423_310020600
LTULEM423_310020700
LTULEM423_310020800
LTULEM423_310021200
LTULEM423_310021400
LTULEM423_310021600
LTULEM423_310021700
LTULEM423_310022100
LTULEM423_310023100
LTULEM423_310023400
LTULEM423_310023500
LTULEM423_310023600
LTULEM423_310023800
LTULEM423_310024100
LTULEM423_310024900
LTULEM423_310025000
LTULEM423_310025100
LTULEM423_310025300
LTULEM423_310025400
LTULEM423_310025500
LTULEM423_310025600
LTULEM423_310025700
LTULEM423_310025900
LTULEM423_310026400
LTULEM423_310026600
LTULEM423_310027000
LTULEM423_310027100
LTULEM423_310027800
LTULEM423_310028100
LTULEM423_310028200
LTULEM423_310028300
LTULEM423_310028400
LTULEM423_310028900
LTULEM423_310029100
LTULEM423_310029200
LTULEM423_310029300
LTULEM423_310029400
LTULEM423_310029500
LTULEM423_310029700
LTULEM423_310029800
LTULEM423_310029900
LTULEM423_310030200
LTULEM423_310030500
LTULEM423_310031100
LTULEM423_310032900
LTULEM423_310033200
LTULEM423_310033400
LTULEM423_310033600
LTULEM423_310033800
LTULEM423_310033900
LTULEM423_310034000
LTULEM423_310034200
LTULEM423_310034900
LTULEM423_310035400
LTULEM423_310035500
LTULEM423_310035600
LTULEM423_310035700
LTULEM423_310035900
LTULEM423_310036100
LTULEM423_310036400
LTULEM423_310038000
LTULEM423_310038100
LTULEM423_310038200
LTULEM423_310038300
LTULEM423_310038500
LTULEM423_310038800
LTULEM423_310039400
LTULEM423_320006500
LTULEM423_320007300
LTULEM423_320007600
LTULEM423_320007700
LTULEM423_320007800
LTULEM423_320008100
LTULEM423_320008500
LTULEM423_320009200
LTULEM423_320011200
LTULEM423_320011700
LTULEM423_320012700
LTULEM423_320013400
LTULEM423_320013700
LTULEM423_320013900
LTULEM423_320015800
LTULEM423_320017600
LTULEM423_320017700
LTULEM423_320018100
LTULEM423_320018800
LTULEM423_320019300
LTULEM423_320019900
LTULEM423_320020300
LTULEM423_320021000
LTULEM423_320021400
LTULEM423_320021800
LTULEM423_320022300
LTULEM423_320022400
LTULEM423_320022500
LTULEM423_320022800
LTULEM423_320022900
LTULEM423_320023100
LTULEM423_320024100
LTULEM423_320024600
LTULEM423_320025300
LTULEM423_320025700
LTULEM423_320026500
LTULEM423_320028100
LTULEM423_320030600
LTULEM423_320031100
LTULEM423_320031900
LTULEM423_320032700
LTULEM423_320034200
LTULEM423_320036400
LTULEM423_320036700
LTULEM423_320037200
LTULEM423_320037400
LTULEM423_320038400
LTULEM423_320038500
LTULEM423_320039600
LTULEM423_320039900
LTULEM423_320040600
LTULEM423_320042200
LTULEM423_320043300
LTULEM423_320043500
LTULEM423_320044700
LTULEM423_320045400
LTULEM423_320046200
LTULEM423_320046400
LTULEM423_320047300
LTULEM423_330005900
LTULEM423_330006500
LTULEM423_330006800
LTULEM423_330008100
LTULEM423_330010000
LTULEM423_330010600
LTULEM423_330010800
LTULEM423_330011000
LTULEM423_330011300
LTULEM423_330012400
LTULEM423_330012800
LTULEM423_330014200
LTULEM423_330014300
LTULEM423_330014600
LTULEM423_330014700
LTULEM423_330014900
LTULEM423_330017000
LTULEM423_330018500
LTULEM423_330019000
LTULEM423_330020000
LTULEM423_330020600
LTULEM423_330020700
LTULEM423_330021800
LTULEM423_330023400
LTULEM423_330026000
LTULEM423_330026500
LTULEM423_330028000
LTULEM423_330028700
LTULEM423_330028800
LTULEM423_330029000
LTULEM423_330031100
LTULEM423_330031700
LTULEM423_330032200
LTULEM423_330032400
LTULEM423_330033100
LTULEM423_330033200
LTULEM423_330033500
LTULEM423_330033800
LTULEM423_330033900
LTULEM423_330034400
LTULEM423_330034800
LTULEM423_330035700
LTULEM423_330035900
LTULEM423_330036100
LTULEM423_330036900
LTULEM423_330037100
LTULEM423_330038400
LTULEM423_330038700
LTULEM423_330038800
LTULEM423_330039300
LTULEM423_330039400
LTULEM423_330039500
LTULEM423_330040800
LTULEM423_330040900
LTULEM423_330041500
LTULEM423_330041900
LTULEM423_330042200
LTULEM423_340005000
LTULEM423_340005200
LTULEM423_340005300
LTULEM423_340006700
LTULEM423_340006800
LTULEM423_340006900
LTULEM423_340007800
LTULEM423_340009100
LTULEM423_340009500
LTULEM423_340009600
LTULEM423_340009700
LTULEM423_340010000
LTULEM423_340010200
LTULEM423_340010300
LTULEM423_340010400
LTULEM423_340010500
LTULEM423_340010700
LTULEM423_340010800
LTULEM423_340011200
LTULEM423_340011500
LTULEM423_340011900
LTULEM423_340012000
LTULEM423_340012300
LTULEM423_340012500
LTULEM423_340013100
LTULEM423_340013200
LTULEM423_340013500
LTULEM423_340013800
LTULEM423_340014700
LTULEM423_340015000
LTULEM423_340015100
LTULEM423_340015200
LTULEM423_340015500
LTULEM423_340015800
LTULEM423_340016000
LTULEM423_340016400
LTULEM423_340016900
LTULEM423_340017000
LTULEM423_340017600
LTULEM423_340018400
LTULEM423_340018700
LTULEM423_340020300
LTULEM423_340020400
LTULEM423_340020900
LTULEM423_340021500
LTULEM423_340021700
LTULEM423_340021800
LTULEM423_340022200
LTULEM423_340022500
LTULEM423_340023800
LTULEM423_340025700
LTULEM423_340025900
LTULEM423_340026300
LTULEM423_340026400
LTULEM423_340026600
LTULEM423_340027800
LTULEM423_340028600
LTULEM423_340030500
LTULEM423_340031000
LTULEM423_340031300
LTULEM423_340031500
LTULEM423_340033100
LTULEM423_340034100
LTULEM423_340034800
LTULEM423_340035400
LTULEM423_340037300
LTULEM423_340037700
LTULEM423_340038000
LTULEM423_340042000
LTULEM423_340042200
LTULEM423_340042300
LTULEM423_340043300
LTULEM423_340044300
LTULEM423_350008400
LTULEM423_350009200
LTULEM423_350009900
LTULEM423_350010900
LTULEM423_350011600
LTULEM423_350013800
LTULEM423_350015500
LTULEM423_350016500
LTULEM423_350017200
LTULEM423_350017900
LTULEM423_350019900
LTULEM423_350020200
LTULEM423_350020700
LTULEM423_350021000
LTULEM423_350021200
LTULEM423_350021300
LTULEM423_350021600
LTULEM423_350022300
LTULEM423_350022600
LTULEM423_350023600
LTULEM423_350024500
LTULEM423_350025100
LTULEM423_350025400
LTULEM423_350025900
LTULEM423_350026300
LTULEM423_350027100
LTULEM423_350027300
LTULEM423_350027400
LTULEM423_350027900
LTULEM423_350029000
LTULEM423_350029100
LTULEM423_350029300
LTULEM423_350029400
LTULEM423_350029900
LTULEM423_350030300
LTULEM423_350030900
LTULEM423_350032400
LTULEM423_350033700
LTULEM423_350034000
LTULEM423_350036500
LTULEM423_350038400
LTULEM423_350039100
LTULEM423_350040800
LTULEM423_350040900
LTULEM423_350042400
LTULEM423_350043100
LTULEM423_350043600
LTULEM423_350043800
LTULEM423_350044700
LTULEM423_350046800
LTULEM423_350047800
LTULEM423_350049000
LTULEM423_350051700
LTULEM423_350053500
LTULEM423_360007900
LTULEM423_360008100
LTULEM423_360009900
LTULEM423_360011800
LTULEM423_360013700
LTULEM423_360014200
LTULEM423_360014600
LTULEM423_360017200
LTULEM423_360017300
LTULEM423_360017700
LTULEM423_360017900
LTULEM423_360018100
LTULEM423_360018300
LTULEM423_360018800
LTULEM423_360019900
LTULEM423_360020600
LTULEM423_360020800
LTULEM423_360021100
LTULEM423_360021300
LTULEM423_360021700
LTULEM423_360023000
LTULEM423_360023200
LTULEM423_360023400
LTULEM423_360023600
LTULEM423_360024400
LTULEM423_360025200
LTULEM423_360027100
LTULEM423_360027500
LTULEM423_360028600
LTULEM423_360029300
LTULEM423_360029800
LTULEM423_360030400
LTULEM423_360031200
LTULEM423_360031800
LTULEM423_360032100
LTULEM423_360034200
LTULEM423_360034300
LTULEM423_360035800
LTULEM423_360036500
LTULEM423_360037700
LTULEM423_360038000
LTULEM423_360038500
LTULEM423_360039900
LTULEM423_360040600
LTULEM423_360042700
LTULEM423_360044200
LTULEM423_360044800
LTULEM423_360045200
LTULEM423_360046800
LTULEM423_360048600
LTULEM423_360048700
LTULEM423_360049000
LTULEM423_360049300
LTULEM423_360050800
LTULEM423_360052300
LTULEM423_360052700
LTULEM423_360053100
LTULEM423_360053200
LTULEM423_360053500
LTULEM423_360053700
LTULEM423_360053800
LTULEM423_360055900
LTULEM423_360056000
LTULEM423_360056200
LTULEM423_360056800
LTULEM423_360057900
LTULEM423_360058100
LTULEM423_360058600
LTULEM423_360060300
LTULEM423_360062700
LTULEM423_360063700
LTULEM423_360064500
LTULEM423_360066000
LTULEM423_360066400
LTULEM423_360068800
LTULEM423_360069800
LTULEM423_360071200
LTULEM423_360071700
LTULEM423_360071800
LTULEM423_360073600
LTULEM423_360074600
LTULEM423_360077200
LTULEM423_360077800
LTULEM423_360078200
LTULEM423_360078300
LTULEM423_360080400
LTULEM423_360080800
LTULEM423_360082700
LTULEM423_360083700

## Sheet: MN, amplified genes
LTULEM423_010005000
LTULEM423_010005100
LTULEM423_010007300
LTULEM423_010009600
LTULEM423_010013000
LTULEM423_010013600
LTULEM423_010013700
LTULEM423_020005000
LTULEM423_020011300
LTULEM423_030015100
LTULEM423_040005000
LTULEM423_040005100
LTULEM423_040006500
LTULEM423_050005100
LTULEM423_060005000
LTULEM423_060005600
LTULEM423_060011100
LTULEM423_060016600
LTULEM423_060019600
LTULEM423_070005000
LTULEM423_070005100
LTULEM423_070013300
LTULEM423_070015900
LTULEM423_070016100
LTULEM423_070016200
LTULEM423_070020200
LTULEM423_080005100
LTULEM423_080005200
LTULEM423_080005400
LTULEM423_080012400
LTULEM423_080014200
LTULEM423_080015700
LTULEM423_080015800
LTULEM423_080015900
LTULEM423_080016000
LTULEM423_090006700
LTULEM423_090008900
LTULEM423_090014800
LTULEM423_090019600
LTULEM423_090021700
LTULEM423_090021900
LTULEM423_090022000
LTULEM423_090022100
LTULEM423_090022200
LTULEM423_090022300
LTULEM423_100005000
LTULEM423_100005100
LTULEM423_100008700
LTULEM423_100008800
LTULEM423_100008900
LTULEM423_100009000
LTULEM423_100009100
LTULEM423_100009200
LTULEM423_100009900
LTULEM423_100010000
LTULEM423_100012900
LTULEM423_100019400
LTULEM423_110005000
LTULEM423_110005100
LTULEM423_110011800
LTULEM423_110012600
LTULEM423_110018500
LTULEM423_110019900
LTULEM423_110020100
LTULEM423_120005000
LTULEM423_120005200
LTULEM423_120005300
LTULEM423_120005400
LTULEM423_120005500
LTULEM423_120005800
LTULEM423_120005900
LTULEM423_120015800
LTULEM423_120015900
LTULEM423_130005100
LTULEM423_130005200
LTULEM423_130005300
LTULEM423_130005400
LTULEM423_130005500
LTULEM423_130007700
LTULEM423_130008500
LTULEM423_130021600
LTULEM423_130021700
LTULEM423_140005200
LTULEM423_140005300
LTULEM423_140005800
LTULEM423_140008600
LTULEM423_140009100
LTULEM423_140009400
LTULEM423_140010700
LTULEM423_140012800
LTULEM423_140020600
LTULEM423_140020800
LTULEM423_150005000
LTULEM423_150005100
LTULEM423_150007200
LTULEM423_150008300
LTULEM423_150010000
LTULEM423_150016400
LTULEM423_150016500
LTULEM423_150017000
LTULEM423_150017400
LTULEM423_160005100
LTULEM423_160005200
LTULEM423_160005300
LTULEM423_160005400
LTULEM423_160009800
LTULEM423_160009900
LTULEM423_160010000
LTULEM423_160015500
LTULEM423_160015600
LTULEM423_160019800
LTULEM423_160019900
LTULEM423_160020400
LTULEM423_160020500
LTULEM423_160020600
LTULEM423_160023000
LTULEM423_170005000
LTULEM423_170005900
LTULEM423_170006100
LTULEM423_170006200
LTULEM423_170011400
LTULEM423_170020700
LTULEM423_180005000
LTULEM423_180005100
LTULEM423_180005400
LTULEM423_180012200
LTULEM423_180017800
LTULEM423_180018500
LTULEM423_180019100
LTULEM423_180019200
LTULEM423_180019300
LTULEM423_180019400
LTULEM423_180019500
LTULEM423_190005000
LTULEM423_190005100
LTULEM423_190005200
LTULEM423_190005400
LTULEM423_190005500
LTULEM423_190006700
LTULEM423_190010300
LTULEM423_190012900
LTULEM423_190017600
LTULEM423_190017800
LTULEM423_190018000
LTULEM423_190018100
LTULEM423_190020400
LTULEM423_190020800
LTULEM423_190021100
LTULEM423_200005000
LTULEM423_200005100
LTULEM423_200005200
LTULEM423_200005300
LTULEM423_200005700
LTULEM423_200006000
LTULEM423_200015800
LTULEM423_200017800
LTULEM423_200019600
LTULEM423_200020100
LTULEM423_200021900
LTULEM423_200022000
LTULEM423_200022100
LTULEM423_200023400
LTULEM423_200023500
LTULEM423_200023600
LTULEM423_200023700
LTULEM423_200023800
LTULEM423_200023900
LTULEM423_210005000
LTULEM423_210005200
LTULEM423_210005300
LTULEM423_210005800
LTULEM423_210016700
LTULEM423_210020800
LTULEM423_210027800
LTULEM423_210027900
LTULEM423_210028000
LTULEM423_220011900
LTULEM423_220012100
LTULEM423_220012900
LTULEM423_220017300
LTULEM423_220021100
LTULEM423_230007900
LTULEM423_230017600
LTULEM423_230019000
LTULEM423_230020200
LTULEM423_230027000
LTULEM423_240005000
LTULEM423_240005100
LTULEM423_240005400
LTULEM423_240005600
LTULEM423_240006100
LTULEM423_240008400
LTULEM423_240009400
LTULEM423_240019800
LTULEM423_240021300
LTULEM423_240027800
LTULEM423_240030200
LTULEM423_240030400
LTULEM423_250013300
LTULEM423_250016100
LTULEM423_250018300
LTULEM423_250028800
LTULEM423_250032000
LTULEM423_260005000
LTULEM423_260005100
LTULEM423_260005500
LTULEM423_260005900
LTULEM423_260006700
LTULEM423_260011400
LTULEM423_260013100
LTULEM423_260017400
LTULEM423_260021700
LTULEM423_260022100
LTULEM423_260033200
LTULEM423_260033300
LTULEM423_260033400
LTULEM423_260033500
LTULEM423_270005000
LTULEM423_270005100
LTULEM423_270019700
LTULEM423_270022000
LTULEM423_270022100
LTULEM423_270024900
LTULEM423_270027300
LTULEM423_270027400
LTULEM423_280005000
LTULEM423_280005300
LTULEM423_280005400
LTULEM423_280005500
LTULEM423_280005600
LTULEM423_280005900
LTULEM423_280016500
LTULEM423_280018600
LTULEM423_280033100
LTULEM423_280034000
LTULEM423_280035100
LTULEM423_290005000
LTULEM423_290005100
LTULEM423_290005200
LTULEM423_290005500
LTULEM423_290006700
LTULEM423_290017100
LTULEM423_290019900
LTULEM423_290021600
LTULEM423_290024300
LTULEM423_290030000
LTULEM423_290035800
LTULEM423_290036100
LTULEM423_290036200
LTULEM423_300005100
LTULEM423_300014400
LTULEM423_300014700
LTULEM423_300017000
LTULEM423_300020500
LTULEM423_300020800
LTULEM423_300021600
LTULEM423_300022100
LTULEM423_300022200
LTULEM423_300031400
LTULEM423_300036100
LTULEM423_300041800
LTULEM423_300041900
LTULEM423_300042000
LTULEM423_300044300
LTULEM423_310005000
LTULEM423_310008400
LTULEM423_310009600
LTULEM423_310009700
LTULEM423_310013400
LTULEM423_310013500
LTULEM423_310013600
LTULEM423_310013800
LTULEM423_310013900
LTULEM423_310014000
LTULEM423_310014100
LTULEM423_310014200
LTULEM423_310014600
LTULEM423_310018300
LTULEM423_310018900
LTULEM423_310021100
LTULEM423_310022800
LTULEM423_310026900
LTULEM423_310029800
LTULEM423_310031700
LTULEM423_310038900
LTULEM423_320017000
LTULEM423_320030300
LTULEM423_320038000
LTULEM423_320040300
LTULEM423_320045500
LTULEM423_320047900
LTULEM423_320048800
LTULEM423_320048900
LTULEM423_330005000
LTULEM423_330005100
LTULEM423_330005300
LTULEM423_330011600
LTULEM423_330023700
LTULEM423_330028500
LTULEM423_330031500
LTULEM423_330038400
LTULEM423_330038500
LTULEM423_330041300
LTULEM423_330041400
LTULEM423_330043600
LTULEM423_330043700
LTULEM423_340005000
LTULEM423_340005200
LTULEM423_340006800
LTULEM423_340010400
LTULEM423_340012500
LTULEM423_340019500
LTULEM423_340024600
LTULEM423_340025100
LTULEM423_340027600
LTULEM423_340027700
LTULEM423_340044100
LTULEM423_340044200
LTULEM423_340044900
LTULEM423_340045000
LTULEM423_340045100
LTULEM423_340045200
LTULEM423_350005400
LTULEM423_350005800
LTULEM423_350010200
LTULEM423_350017200
LTULEM423_350022400
LTULEM423_350044200
LTULEM423_350046800
LTULEM423_350051100
LTULEM423_360007200
LTULEM423_360015600
LTULEM423_360018400
LTULEM423_360020500
LTULEM423_360031500
LTULEM423_360037200
LTULEM423_360047600
LTULEM423_360063700
LTULEM423_360074400
LTULEM423_360074600
LTULEM423_360077700
LTULEM423_360083600
LTULEM423_360083800
LTULEM423_360084000
LTULEM423_360084100

## Sheet: TM, amplified genes
LTULEM423_010007300
LTULEM423_010009600
LTULEM423_010010500
LTULEM423_010013000
LTULEM423_010013600
LTULEM423_010013700
LTULEM423_020005000
LTULEM423_020011300
LTULEM423_040005100
LTULEM423_040006500
LTULEM423_040006600
LTULEM423_060005600
LTULEM423_060011100
LTULEM423_070005100
LTULEM423_070013300
LTULEM423_070015900
LTULEM423_070016200
LTULEM423_070020200
LTULEM423_080012400
LTULEM423_080014200
LTULEM423_080015700
LTULEM423_080015800
LTULEM423_080015900
LTULEM423_080016000
LTULEM423_090006700
LTULEM423_090008900
LTULEM423_090014800
LTULEM423_090019600
LTULEM423_100005000
LTULEM423_100005100
LTULEM423_100008700
LTULEM423_100008800
LTULEM423_100008900
LTULEM423_100009000
LTULEM423_100009100
LTULEM423_100009200
LTULEM423_100009900
LTULEM423_100010000
LTULEM423_100012900
LTULEM423_110005700
LTULEM423_110007400
LTULEM423_110010500
LTULEM423_110011800
LTULEM423_110012500
LTULEM423_110012600
LTULEM423_110018500
LTULEM423_110018600
LTULEM423_110018700
LTULEM423_110020000
LTULEM423_130005100
LTULEM423_130005300
LTULEM423_130007700
LTULEM423_130008500
LTULEM423_140008600
LTULEM423_140009100
LTULEM423_140009400
LTULEM423_140010700
LTULEM423_140012200
LTULEM423_140012800
LTULEM423_150005000
LTULEM423_150005100
LTULEM423_150007200
LTULEM423_150008300
LTULEM423_150010000
LTULEM423_150016400
LTULEM423_150016500
LTULEM423_150017000
LTULEM423_150017400
LTULEM423_160009800
LTULEM423_160010000
LTULEM423_160015600
LTULEM423_160019800
LTULEM423_160019900
LTULEM423_160020400
LTULEM423_160020500
LTULEM423_160020600
LTULEM423_170006100
LTULEM423_170006200
LTULEM423_170011400
LTULEM423_170015300
LTULEM423_180008500
LTULEM423_180012200
LTULEM423_180017800
LTULEM423_180018500
LTULEM423_180019100
LTULEM423_180019200
LTULEM423_180019300
LTULEM423_180019400
LTULEM423_190005000
LTULEM423_190005200
LTULEM423_190006700
LTULEM423_190010300
LTULEM423_190012900
LTULEM423_190017600
LTULEM423_190017800
LTULEM423_190018000
LTULEM423_190018100
LTULEM423_190019500
LTULEM423_190019600
LTULEM423_190020700
LTULEM423_190021100
LTULEM423_200006000
LTULEM423_200015800
LTULEM423_200017800
LTULEM423_200019600
LTULEM423_200020100
LTULEM423_200021900
LTULEM423_200022000
LTULEM423_200022100
LTULEM423_200023400
LTULEM423_210005000
LTULEM423_210011800
LTULEM423_210016700
LTULEM423_210020800
LTULEM423_210027900
LTULEM423_220005100
LTULEM423_220011900
LTULEM423_220012100
LTULEM423_220012900
LTULEM423_220017100
LTULEM423_220017300
LTULEM423_220021100
LTULEM423_230017600
LTULEM423_230019000
LTULEM423_230019800
LTULEM423_230020200
LTULEM423_230027000
LTULEM423_230027100
LTULEM423_240005000
LTULEM423_240005100
LTULEM423_240008400
LTULEM423_240009200
LTULEM423_240009400
LTULEM423_240019800
LTULEM423_240021300
LTULEM423_240027800
LTULEM423_250013300
LTULEM423_250016100
LTULEM423_250018300
LTULEM423_250028800
LTULEM423_250031700
LTULEM423_260005900
LTULEM423_260006700
LTULEM423_260011400
LTULEM423_260013100
LTULEM423_260017400
LTULEM423_260021700
LTULEM423_260022100
LTULEM423_270019700
LTULEM423_270022000
LTULEM423_270022100
LTULEM423_270024900
LTULEM423_270027300
LTULEM423_270027400
LTULEM423_280016500
LTULEM423_280018600
LTULEM423_280029400
LTULEM423_280033100
LTULEM423_280034000
LTULEM423_280035100
LTULEM423_290017100
LTULEM423_290019900
LTULEM423_290021600
LTULEM423_290024300
LTULEM423_290030000
LTULEM423_300005000
LTULEM423_300005100
LTULEM423_300014400
LTULEM423_300017000
LTULEM423_300020500
LTULEM423_300020800
LTULEM423_300022100
LTULEM423_300022200
LTULEM423_300031400
LTULEM423_300031700
LTULEM423_300036100
LTULEM423_300041800
LTULEM423_300041900
LTULEM423_300042000
LTULEM423_300044300
LTULEM423_310008400
LTULEM423_310009600
LTULEM423_310009700
LTULEM423_310013400
LTULEM423_310013500
LTULEM423_310013600
LTULEM423_310013800
LTULEM423_310013900
LTULEM423_310014000
LTULEM423_310014100
LTULEM423_310014200
LTULEM423_310014600
LTULEM423_310018300
LTULEM423_310021100
LTULEM423_310022800
LTULEM423_310026900
LTULEM423_310029800
LTULEM423_310031700
LTULEM423_310032600
LTULEM423_310032700
LTULEM423_310038900
LTULEM423_320005000
LTULEM423_320037200
LTULEM423_320038000
LTULEM423_320040300
LTULEM423_320045500
LTULEM423_320047900
LTULEM423_320048500
LTULEM423_320048700
LTULEM423_330005100
LTULEM423_330011600
LTULEM423_330023700
LTULEM423_330028500
LTULEM423_330031500
LTULEM423_330038400
LTULEM423_330038500
LTULEM423_330041300
LTULEM423_330041400
LTULEM423_330043600
LTULEM423_330043700
LTULEM423_340006800
LTULEM423_340010400
LTULEM423_340012500
LTULEM423_340019500
LTULEM423_340024600
LTULEM423_340025100
LTULEM423_340027600
LTULEM423_340027700
LTULEM423_340044100
LTULEM423_340044200
LTULEM423_350010100
LTULEM423_350010200
LTULEM423_350017200
LTULEM423_350022400
LTULEM423_350044200
LTULEM423_350046800
LTULEM423_350051100
LTULEM423_350058600
LTULEM423_360007200
LTULEM423_360015600
LTULEM423_360018400
LTULEM423_360020500
LTULEM423_360031500
LTULEM423_360037200
LTULEM423_360047600
LTULEM423_360063700
LTULEM423_360074400
LTULEM423_360074600
LTULEM423_360077700

## Sheet: LEM, amplified
LTULEM423_010005000
LTULEM423_010005100
LTULEM423_010005200
LTULEM423_010005300
LTULEM423_010005400
LTULEM423_010005700
LTULEM423_010007300
LTULEM423_010009600
LTULEM423_010013000
LTULEM423_010013600
LTULEM423_010013700
LTULEM423_020005000
LTULEM423_020005600
LTULEM423_020005700
LTULEM423_020011300
LTULEM423_030014500
LTULEM423_030014800
LTULEM423_030014900
LTULEM423_030015000
LTULEM423_040005100
LTULEM423_040005400
LTULEM423_040006500
LTULEM423_040017600
LTULEM423_040017700
LTULEM423_050005000
LTULEM423_050005100
LTULEM423_050005300
LTULEM423_050005400
LTULEM423_050005500
LTULEM423_050005600
LTULEM423_050005700
LTULEM423_050005900
LTULEM423_050006000
LTULEM423_050017100
LTULEM423_060005000
LTULEM423_060005100
LTULEM423_060005300
LTULEM423_060005400
LTULEM423_060005600
LTULEM423_060011100
LTULEM423_060019000
LTULEM423_060019500
LTULEM423_060019600
LTULEM423_070005000
LTULEM423_070005100
LTULEM423_070005200
LTULEM423_070005600
LTULEM423_070005900
LTULEM423_070006300
LTULEM423_070006500
LTULEM423_070013300
LTULEM423_070015900
LTULEM423_070016100
LTULEM423_070016200
LTULEM423_070020000
LTULEM423_070020200
LTULEM423_080005000
LTULEM423_080005100
LTULEM423_080005200
LTULEM423_080005400
LTULEM423_080005600
LTULEM423_080005700
LTULEM423_080012400
LTULEM423_080014200
LTULEM423_080015700
LTULEM423_080015800
LTULEM423_080015900
LTULEM423_080016000
LTULEM423_090005000
LTULEM423_090005100
LTULEM423_090005400
LTULEM423_090006700
LTULEM423_090008900
LTULEM423_090014800
LTULEM423_090019600
LTULEM423_090020400
LTULEM423_090021300
LTULEM423_090021400
LTULEM423_090021500
LTULEM423_090021800
LTULEM423_090021900
LTULEM423_090022000
LTULEM423_090022100
LTULEM423_090022300
LTULEM423_100005000
LTULEM423_100005100
LTULEM423_100008700
LTULEM423_100008800
LTULEM423_100008900
LTULEM423_100009000
LTULEM423_100009100
LTULEM423_100009200
LTULEM423_100009900
LTULEM423_100010000
LTULEM423_100012900
LTULEM423_100019400
LTULEM423_100019500
LTULEM423_110005000
LTULEM423_110005100
LTULEM423_110005200
LTULEM423_110005300
LTULEM423_110005400
LTULEM423_110005700
LTULEM423_110005800
LTULEM423_110005900
LTULEM423_110011800
LTULEM423_110012600
LTULEM423_110018500
LTULEM423_110019200
LTULEM423_110019400
LTULEM423_110019500
LTULEM423_110019600
LTULEM423_110019800
LTULEM423_110019900
LTULEM423_110020000
LTULEM423_110020100
LTULEM423_120005000
LTULEM423_120005100
LTULEM423_120005200
LTULEM423_120005300
LTULEM423_120005700
LTULEM423_120005800
LTULEM423_120005900
LTULEM423_120006100
LTULEM423_120006200
LTULEM423_120006300
LTULEM423_120006500
LTULEM423_120015200
LTULEM423_120015300
LTULEM423_120015500
LTULEM423_120015600
LTULEM423_120015700
LTULEM423_120015800
LTULEM423_120015900
LTULEM423_130005100
LTULEM423_130005200
LTULEM423_130005300
LTULEM423_130005400
LTULEM423_130005500
LTULEM423_130005600
LTULEM423_130005800
LTULEM423_130005900
LTULEM423_130006000
LTULEM423_130007700
LTULEM423_130008500
LTULEM423_130021600
LTULEM423_130021700
LTULEM423_140005000
LTULEM423_140005100
LTULEM423_140005200
LTULEM423_140005300
LTULEM423_140005400
LTULEM423_140005500
LTULEM423_140005600
LTULEM423_140005700
LTULEM423_140005800
LTULEM423_140006200
LTULEM423_140008600
LTULEM423_140009400
LTULEM423_140010700
LTULEM423_140012800
LTULEM423_140019900
LTULEM423_140020200
LTULEM423_140020300
LTULEM423_140020400
LTULEM423_140020500
LTULEM423_140020600
LTULEM423_140020700
LTULEM423_140020800
LTULEM423_150005100
LTULEM423_150005200
LTULEM423_150007200
LTULEM423_150008300
LTULEM423_150010000
LTULEM423_150016400
LTULEM423_150016500
LTULEM423_150017000
LTULEM423_150017400
LTULEM423_150020000
LTULEM423_150020600
LTULEM423_150021100
LTULEM423_150021200
LTULEM423_150021300
LTULEM423_160005100
LTULEM423_160005200
LTULEM423_160005300
LTULEM423_160005400
LTULEM423_160005500
LTULEM423_160005600
LTULEM423_160005700
LTULEM423_160005800
LTULEM423_160006200
LTULEM423_160009800
LTULEM423_160009900
LTULEM423_160010000
LTULEM423_160015600
LTULEM423_160019800
LTULEM423_160019900
LTULEM423_160020400
LTULEM423_160020500
LTULEM423_160020600
LTULEM423_160023000
LTULEM423_160023100
LTULEM423_170005000
LTULEM423_170005300
LTULEM423_170005400
LTULEM423_170005500
LTULEM423_170005900
LTULEM423_170006100
LTULEM423_170006200
LTULEM423_170011400
LTULEM423_170015900
LTULEM423_170019600
LTULEM423_170019700
LTULEM423_170019800
LTULEM423_170020200
LTULEM423_170020300
LTULEM423_170020500
LTULEM423_170020600
LTULEM423_170020700
LTULEM423_180005000
LTULEM423_180005200
LTULEM423_180005300
LTULEM423_180005400
LTULEM423_180005500
LTULEM423_180005600
LTULEM423_180005700
LTULEM423_180005800
LTULEM423_180012200
LTULEM423_180017800
LTULEM423_180018500
LTULEM423_180018800
LTULEM423_180019000
LTULEM423_180019100
LTULEM423_180019200
LTULEM423_180019300
LTULEM423_180019400
LTULEM423_180019500
LTULEM423_180019600
LTULEM423_190005000
LTULEM423_190005100
LTULEM423_190005200
LTULEM423_190005400
LTULEM423_190005500
LTULEM423_190005600
LTULEM423_190005700
LTULEM423_190005800
LTULEM423_190005900
LTULEM423_190006000
LTULEM423_190006100
LTULEM423_190006400
LTULEM423_190006700
LTULEM423_190010300
LTULEM423_190012900
LTULEM423_190017600
LTULEM423_190017800
LTULEM423_190018000
LTULEM423_190018100
LTULEM423_190020100
LTULEM423_190020400
LTULEM423_190020700
LTULEM423_190020800
LTULEM423_190021100
LTULEM423_200005000
LTULEM423_200005100
LTULEM423_200005200
LTULEM423_200005300
LTULEM423_200005400
LTULEM423_200005600
LTULEM423_200005700
LTULEM423_200005800
LTULEM423_200006000
LTULEM423_200015800
LTULEM423_200017800
LTULEM423_200019600
LTULEM423_200020100
LTULEM423_200021900
LTULEM423_200022000
LTULEM423_200022100
LTULEM423_200023400
LTULEM423_200023500
LTULEM423_200023600
LTULEM423_200023700
LTULEM423_200023800
LTULEM423_200023900
LTULEM423_210005000
LTULEM423_210005100
LTULEM423_210005200
LTULEM423_210005300
LTULEM423_210005800
LTULEM423_210016700
LTULEM423_210020800
LTULEM423_210027500
LTULEM423_210027600
LTULEM423_210027800
LTULEM423_210027900
LTULEM423_210028000
LTULEM423_220005100
LTULEM423_220005300
LTULEM423_220005400
LTULEM423_220005500
LTULEM423_220005600
LTULEM423_220005900
LTULEM423_220011900
LTULEM423_220012100
LTULEM423_220012900
LTULEM423_220017300
LTULEM423_220021100
LTULEM423_230005000
LTULEM423_230005100
LTULEM423_230005200
LTULEM423_230007900
LTULEM423_230017600
LTULEM423_230019000
LTULEM423_230026600
LTULEM423_230026700
LTULEM423_230026800
LTULEM423_230026900
LTULEM423_230027000
LTULEM423_230027100
LTULEM423_230027200
LTULEM423_230027300
LTULEM423_240005000
LTULEM423_240005100
LTULEM423_240005200
LTULEM423_240005300
LTULEM423_240005400
LTULEM423_240005600
LTULEM423_240005700
LTULEM423_240005800
LTULEM423_240005900
LTULEM423_240006100
LTULEM423_240006300
LTULEM423_240008400
LTULEM423_240009400
LTULEM423_240019800
LTULEM423_240021300
LTULEM423_240027800
LTULEM423_240029900
LTULEM423_240030100
LTULEM423_240030200
LTULEM423_240030300
LTULEM423_240030500
LTULEM423_250005000
LTULEM423_250005200
LTULEM423_250005300
LTULEM423_250005400
LTULEM423_250005500
LTULEM423_250005800
LTULEM423_250005900
LTULEM423_250013300
LTULEM423_250016100
LTULEM423_250018300
LTULEM423_250025500
LTULEM423_250028800
LTULEM423_250031500
LTULEM423_250031700
LTULEM423_250031900
LTULEM423_250032000
LTULEM423_250032100
LTULEM423_260005000
LTULEM423_260005100
LTULEM423_260005200
LTULEM423_260005300
LTULEM423_260005400
LTULEM423_260005500
LTULEM423_260005700
LTULEM423_260005900
LTULEM423_260006700
LTULEM423_260011400
LTULEM423_260013100
LTULEM423_260017400
LTULEM423_260022100
LTULEM423_260032700
LTULEM423_260032800
LTULEM423_260033000
LTULEM423_260033100
LTULEM423_260033200
LTULEM423_260033300
LTULEM423_260033400
LTULEM423_260033500
LTULEM423_270005000
LTULEM423_270005100
LTULEM423_270005200
LTULEM423_270005400
LTULEM423_270005500
LTULEM423_270005600
LTULEM423_270005700
LTULEM423_270005800
LTULEM423_270019700
LTULEM423_270022000
LTULEM423_270022100
LTULEM423_270024900
LTULEM423_270027300
LTULEM423_270027400
LTULEM423_270032600
LTULEM423_280005000
LTULEM423_280005200
LTULEM423_280005300
LTULEM423_280005400
LTULEM423_280005500
LTULEM423_280005600
LTULEM423_280016500
LTULEM423_280018600
LTULEM423_280029400
LTULEM423_280033100
LTULEM423_280034000
LTULEM423_280035100
LTULEM423_290005000
LTULEM423_290005100
LTULEM423_290005200
LTULEM423_290005400
LTULEM423_290005500
LTULEM423_290005800
LTULEM423_290017100
LTULEM423_290019900
LTULEM423_290021600
LTULEM423_290024300
LTULEM423_290030000
LTULEM423_290035100
LTULEM423_290035300
LTULEM423_290036100
LTULEM423_290036200
LTULEM423_300005000
LTULEM423_300005100
LTULEM423_300005200
LTULEM423_300005400
LTULEM423_300005500
LTULEM423_300005600
LTULEM423_300005700
LTULEM423_300005800
LTULEM423_300006000
LTULEM423_300014400
LTULEM423_300017000
LTULEM423_300020500
LTULEM423_300020800
LTULEM423_300021600
LTULEM423_300022100
LTULEM423_300022200
LTULEM423_300031400
LTULEM423_300031700
LTULEM423_300036100
LTULEM423_300041800
LTULEM423_300041900
LTULEM423_300042000
LTULEM423_300043600
LTULEM423_300043900
LTULEM423_300044000
LTULEM423_300044200
LTULEM423_300044300
LTULEM423_300044400
LTULEM423_310005000
LTULEM423_310005100
LTULEM423_310005200
LTULEM423_310005300
LTULEM423_310005400
LTULEM423_310005600
LTULEM423_310005800
LTULEM423_310006000
LTULEM423_310006300
LTULEM423_310008400
LTULEM423_310009600
LTULEM423_310009700
LTULEM423_310013400
LTULEM423_310013500
LTULEM423_310013600
LTULEM423_310013800
LTULEM423_310013900
LTULEM423_310014000
LTULEM423_310014100
LTULEM423_310014200
LTULEM423_310014600
LTULEM423_310018300
LTULEM423_310021100
LTULEM423_310022800
LTULEM423_310026900
LTULEM423_310029800
LTULEM423_310031700
LTULEM423_310032600
LTULEM423_310032700
LTULEM423_310038900
LTULEM423_310039700
LTULEM423_310039900
LTULEM423_310040100
LTULEM423_320005100
LTULEM423_320005200
LTULEM423_320005300
LTULEM423_320030300
LTULEM423_320038000
LTULEM423_320040300
LTULEM423_320045500
LTULEM423_320047900
LTULEM423_320048300
LTULEM423_320048400
LTULEM423_320048500
LTULEM423_320048600
LTULEM423_320048700
LTULEM423_320048800
LTULEM423_320048900
LTULEM423_330005000
LTULEM423_330005100
LTULEM423_330005300
LTULEM423_330005400
LTULEM423_330005500
LTULEM423_330005600
LTULEM423_330005700
LTULEM423_330005800
LTULEM423_330005900
LTULEM423_330006000
LTULEM423_330006400
LTULEM423_330011400
LTULEM423_330011600
LTULEM423_330023700
LTULEM423_330028500
LTULEM423_330031500
LTULEM423_330038400
LTULEM423_330038500
LTULEM423_330041300
LTULEM423_330041400
LTULEM423_330043000
LTULEM423_330043100
LTULEM423_330043500
LTULEM423_330043600
LTULEM423_330043700
LTULEM423_340005000
LTULEM423_340005200
LTULEM423_340005400
LTULEM423_340005600
LTULEM423_340005700
LTULEM423_340006100
LTULEM423_340006600
LTULEM423_340006800
LTULEM423_340010400
LTULEM423_340012500
LTULEM423_340019500
LTULEM423_340024600
LTULEM423_340025100
LTULEM423_340027600
LTULEM423_340027700
LTULEM423_340044100
LTULEM423_340044200
LTULEM423_340044400
LTULEM423_340044700
LTULEM423_340044800
LTULEM423_340044900
LTULEM423_340045000
LTULEM423_340045100
LTULEM423_340045200
LTULEM423_350005200
LTULEM423_350005300
LTULEM423_350005400
LTULEM423_350005500
LTULEM423_350005800
LTULEM423_350006000
LTULEM423_350010200
LTULEM423_350017200
LTULEM423_350022400
LTULEM423_350044200
LTULEM423_350046800
LTULEM423_350051100
LTULEM423_350061300
LTULEM423_360005300
LTULEM423_360005400
LTULEM423_360005500
LTULEM423_360005900
LTULEM423_360007200
LTULEM423_360015600
LTULEM423_360018400
LTULEM423_360020500
LTULEM423_360031500
LTULEM423_360037200
LTULEM423_360047600
LTULEM423_360063700
LTULEM423_360074400
LTULEM423_360074600
LTULEM423_360077700
LTULEM423_360082700
LTULEM423_360083000
LTULEM423_360083400
LTULEM423_360083500
LTULEM423_360083600
LTULEM423_360083700
LTULEM423_360083800
LTULEM423_360083900
LTULEM423_360084000
LTULEM423_360084100

## Sheet: Selection on branch
MN branch
LTULEM423_030008700
LTULEM423_060007500
LTULEM423_060013500
LTULEM423_110013300
LTULEM423_140015600
LTULEM423_160012900
LTULEM423_170015400
LTULEM423_210015300
LTULEM423_210027600
LTULEM423_220006900
LTULEM423_220013200
LTULEM423_240008600
LTULEM423_250020000
LTULEM423_260027700
LTULEM423_290010500
LTULEM423_320018200
LTULEM423_340015500
LTULEM423_340021800
LTULEM423_360073700
TM branch
LTULEM423_020006700
LTULEM423_030013500
LTULEM423_040007200
LTULEM423_040009900
LTULEM423_050010200
LTULEM423_050012300
LTULEM423_060011500
LTULEM423_060011700
LTULEM423_070017700
LTULEM423_080005000
LTULEM423_080010300
LTULEM423_080012800
LTULEM423_080012900
LTULEM423_120009300
LTULEM423_120010600
LTULEM423_130013000
LTULEM423_140013400
LTULEM423_170017300
LTULEM423_180014000
LTULEM423_190010600
LTULEM423_220012800
LTULEM423_230005200
LTULEM423_240012000
LTULEM423_260031700
LTULEM423_270012200
LTULEM423_270012800
LTULEM423_270025700
LTULEM423_270031600
LTULEM423_290017500
LTULEM423_290026200
LTULEM423_300014300
LTULEM423_300017800
LTULEM423_300018300
LTULEM423_300024900
LTULEM423_300030100
LTULEM423_310021200
LTULEM423_320013400
LTULEM423_320039900
LTULEM423_330022600
LTULEM423_340010800
LTULEM423_340015900
LTULEM423_340039800
LTULEM423_350020200
LTULEM423_360012100
LTULEM423_360020600
LTULEM423_360057000
